# Supplementary material for: (R)-1-[(S)-(3-Cyano­thio­morpholino)carbon­yl]-2-methyl­propyl­aminium chloride dihydrate
Source: Acta Crystallogr Sect E Struct Rep Online. 2009 Nov 28;65(Pt 12):o3281. doi: 10.1107/S1600536809050624 (PMC2971975; doi:10.1107/S1600536809050624)
Supplement: Supplementary file 1 [file e-65-o3281-sup1.cif]

##############################################################################
###                                                                        ###
###        Electronic paper (Acta Crystallographica Section E)             ###
###                                                                        ###
##############################################################################
#                                                                            #
# This CIF contains the data in a paper accepted for publication in Acta     #
# Crystallographica Section E. It conforms to the requirements of Notes      #
# for Authors for Section E, and has been peer reviewed under the auspices   #
# of the IUCr Commission on Journals.                                        #
#                                                                            #
# Full details of the Crystallographic Information File format               #
# are given in the paper "The Crystallographic Information File (CIF):       #
# a New Standard Archive File for Crystallography" by S. R. Hall, F. H.      #
# Allen and I. D. Brown [Acta Cryst. (1991), A47, 655-685].                  #
#                                                                            #
# The current version of the core CIF dictionary is obtainable from          #
# ftp://ftp.iucr.org/pub/cif_core.dic. The current version number is 2.4.    #
#                                                                            #
# Software is freely available for graphical display of the structure(s) in  #
# this CIF.  For information consult the CIF home page http://www.iucr.org/  #
# cif/home.html                                                              #
#                                                                            #
# This file may be used for bona fide research purposes within the           #
# scientific community so long as proper attribution is given to the journal # 
# article from which it was obtained.                                        #
#                                                                            #
##############################################################################
                                             
data_I
_audit_creation_method     SHELXL-97
_chemical_name_systematic
;
(<i>R</i>)-1-[(<i>S</i>)-(3-Cyanothiomorpholino)carbonyl]-2-methylpropylaminium
chloride dihydrate
;
_chemical_name_common     ?
_chemical_formula_moiety     'C10 H18 N3 O S +, Cl -, 2(H2 O)'
_chemical_formula_sum     'C10 H22 Cl N3 O3 S'
_chemical_formula_iupac     'C10 H18 N3 O S +, Cl -, 2H2 O'
_chemical_formula_weight     299.82
_chemical_melting_point     ?
_symmetry_cell_setting     Monoclinic
_symmetry_space_group_name_H-M     'P 21'
loop_
    _symmetry_equiv_pos_as_xyz
    'x, y, z'
    '-x, y+1/2, -z'
_cell_length_a     9.6425(19)
_cell_length_b     6.8180(14)
_cell_length_c     12.082(2)
_cell_angle_alpha     90.00
_cell_angle_beta     99.25(3)
_cell_angle_gamma     90.00
_cell_volume     784.0(3)
_cell_formula_units_Z     2
_cell_measurement_reflns_used     2714
_cell_measurement_theta_min     2.945
_cell_measurement_theta_max     27.861
_cell_measurement_temperature     113(2)
_exptl_crystal_description     block
_exptl_crystal_colour     colorless
_exptl_crystal_size_max     0.24
_exptl_crystal_size_mid     0.20
_exptl_crystal_size_min     0.16
_exptl_crystal_density_diffrn     1.270
_exptl_crystal_density_meas     ?
_exptl_crystal_density_method     'not measured'
_exptl_crystal_F_000     320
_exptl_absorpt_coefficient_mu     0.381
_exptl_absorpt_correction_type     multi-scan
_exptl_absorpt_process_details     '(CrystalClear; Rigaku/MSC, 2005)'
_exptl_absorpt_correction_T_min     0.9140
_exptl_absorpt_correction_T_max     0.9415
_exptl_special_details
;
;
_diffrn_ambient_temperature     113(2)
_diffrn_radiation_type     MoK\a
_diffrn_radiation_wavelength     0.71073
_diffrn_radiation_source     'rotating anode'
_diffrn_radiation_monochromator     confocal
_diffrn_measurement_device_type     'Rigaku Saturn CCD area-detector'
_diffrn_measurement_method     '\w and \f scans'
_diffrn_detector_area_resol_mean     7.31
_diffrn_reflns_number     6464
_diffrn_reflns_av_R_equivalents     0.0275
_diffrn_reflns_av_sigmaI/netI     0.0473
_diffrn_reflns_theta_min     1.71
_diffrn_reflns_theta_max     27.87
_diffrn_reflns_theta_full     27.87
_diffrn_measured_fraction_theta_max     0.996
_diffrn_measured_fraction_theta_full     0.996
_diffrn_reflns_limit_h_min     -12
_diffrn_reflns_limit_h_max     12
_diffrn_reflns_limit_k_min     -8
_diffrn_reflns_limit_k_max     8
_diffrn_reflns_limit_l_min     -11
_diffrn_reflns_limit_l_max     15
_diffrn_standards_number     0
_diffrn_standards_interval_count     0
_diffrn_standards_interval_time     0
_diffrn_standards_decay_%     0
_refine_special_details
;
Refinement of <i>F</i>^2^ against ALL reflections. The weighted <i>R</i>-factor
<i>wR</i> and goodness of fit <i>S</i> are based on <i>F</i>^2^, conventional
<i>R</i>-factors <i>R</i> are based on <i>F</i>, with <i>F</i> set to zero for
negative <i>F</i>^2^. The threshold expression of <i>F</i>^2^ >
\s(<i>F</i>^2^) is used only for calculating <i>R</i>-factors(gt) <i>etc</i>.
and is not relevant to the choice of reflections for refinement.
<i>R</i>-factors based on <i>F</i>^2^ are statistically about twice as large
as those based on <i>F</i>, and <i>R</i>- factors based on ALL data will be
even larger.
;
_reflns_number_total     3554
_reflns_number_gt     2987
_reflns_threshold_expression     I>2sigma(I)
_refine_ls_structure_factor_coef     Fsqd
_refine_ls_matrix_type     full
_refine_ls_R_factor_all     0.0322
_refine_ls_R_factor_gt     0.0267
_refine_ls_wR_factor_gt     0.0646
_refine_ls_wR_factor_ref     0.0660
_refine_ls_goodness_of_fit_ref     1.001
_refine_ls_restrained_S_all     1.007
_refine_ls_number_reflns     3554
_refine_ls_number_parameters     216
_refine_ls_number_restraints     49
_refine_ls_hydrogen_treatment     mixed
_refine_ls_weighting_scheme     calc
_refine_ls_weighting_details
         'calc w=1/[\s^2^(Fo^2^)+(0.0336P)^2^+0.0000P] where P=(Fo^2^+2Fc^2^)/3'
_atom_sites_solution_hydrogens     geom
_atom_sites_solution_primary     direct
_atom_sites_solution_secondary     difmap
_refine_ls_shift/su_max     0.001
_refine_ls_shift/su_mean     0.000
_refine_diff_density_max     0.197
_refine_diff_density_min     -0.348
_refine_ls_extinction_method     none
_refine_ls_extinction_coef     ?
_refine_ls_abs_structure_details     'Flack (1983), 1535 Friedel pairs'
_refine_ls_abs_structure_Flack     -0.03(4)
loop_
    _atom_type_symbol
    _atom_type_description
    _atom_type_scat_dispersion_real
    _atom_type_scat_dispersion_imag
    _atom_type_scat_source
    'C' 'C' 0.0033 0.0016
                         'International Tables Vol C Tables 4.2.6.8 and 6.1.1.4'
    'H' 'H' 0.0000 0.0000
                         'International Tables Vol C Tables 4.2.6.8 and 6.1.1.4'
    'N' 'N' 0.0061 0.0033
                         'International Tables Vol C Tables 4.2.6.8 and 6.1.1.4'
    'O' 'O' 0.0106 0.0060
                         'International Tables Vol C Tables 4.2.6.8 and 6.1.1.4'
    'S' 'S' 0.1246 0.1234
                         'International Tables Vol C Tables 4.2.6.8 and 6.1.1.4'
    'Cl' 'Cl' 0.1484 0.1585
                         'International Tables Vol C Tables 4.2.6.8 and 6.1.1.4'
_computing_data_collection     'CrystalClear (Rigaku/MSC, 2005)'
_computing_cell_refinement     'CrystalClear (Rigaku/MSC, 2005)'
_computing_data_reduction     'CrystalClear (Rigaku/MSC, 2005)'
_computing_structure_solution     'SHELXS97 (Sheldrick, 2008)'
_computing_structure_refinement     'SHELXL97 (Sheldrick, 2008)'
_computing_molecular_graphics     'SHELXTL (Sheldrick, 2008)'
_computing_publication_material     'SHELXTL (Sheldrick, 2008)'
loop_
    _atom_site_type_symbol
    _atom_site_label
    _atom_site_fract_x
    _atom_site_fract_y
    _atom_site_fract_z
    _atom_site_U_iso_or_equiv
    _atom_site_adp_type
    _atom_site_calc_flag
    _atom_site_refinement_flags
    _atom_site_occupancy
    _atom_site_disorder_assembly
    _atom_site_disorder_group
    S S1 -0.41733(4) 0.64231(8) 0.03966(4) 0.03201(12) Uani d . 1 . .
    O O1 -0.03965(11) 0.5796(2) 0.38313(8) 0.0233(3) Uani d . 1 . .
    N N1 -0.12007(18) 0.2338(3) 0.05250(14) 0.0364(4) Uani d . 1 . .
    N N2 -0.12711(12) 0.6463(2) 0.20239(10) 0.0155(3) Uani d . 1 . .
    N N3 0.10799(15) 0.8983(2) 0.42585(11) 0.0158(3) Uani d . 1 A .
    H H3A 0.186(2) 0.986(3) 0.4463(14) 0.024 Uiso d . 1 . .
    H H3B 0.1398(19) 0.784(3) 0.4706(15) 0.024 Uiso d . 1 . .
    H H3C 0.041(2) 0.947(3) 0.4483(14) 0.024 Uiso d . 1 . .
    C C1 -0.16317(19) 0.3355(3) 0.11428(15) 0.0232(4) Uani d . 1 . .
    C C2 -0.21136(16) 0.4683(3) 0.19675(12) 0.0181(3) Uani d . 1 . .
    H H2 -0.1927 0.4031 0.2718 0.022 Uiso calc R 1 . .
    C C3 -0.36913(17) 0.5114(3) 0.16917(13) 0.0251(4) Uani d . 1 . .
    H H3D -0.3975 0.5895 0.2309 0.030 Uiso calc R 1 . .
    H H3E -0.4214 0.3859 0.1648 0.030 Uiso calc R 1 . .
    C C4 -0.29541(17) 0.8435(3) 0.07232(15) 0.0253(4) Uani d . 1 . .
    H H4A -0.3025 0.9325 0.0069 0.030 Uiso calc R 1 . .
    H H4B -0.3208 0.9191 0.1361 0.030 Uiso calc R 1 . .
    C C5 -0.14514(17) 0.7707(3) 0.10221(13) 0.0180(3) Uani d . 1 . .
    H H5A -0.1198 0.6951 0.0384 0.022 Uiso calc R 1 . .
    H H5B -0.0809 0.8845 0.1156 0.022 Uiso calc R 1 . .
    C C6 -0.04067(15) 0.6840(2) 0.30047(12) 0.0154(3) Uani d . 1 A .
    C C7 0.06389(15) 0.8528(2) 0.30441(11) 0.0148(3) Uani d D 1 . .
    H H7A 0.0150 0.9647 0.2691 0.018 Uiso d PR 0.53(3) A 1
    H H7B 0.0196 0.9649 0.2656 0.018 Uiso d PR 0.47(3) A 2
    C C8 0.1874(9) 0.8031(14) 0.2407(11) 0.024(3) Uani d PDU 0.53(3) A 1
    H H8 0.1468 0.7550 0.1642 0.028 Uiso calc PR 0.53(3) A 1
    C C9 0.2793(11) 0.641(2) 0.3005(11) 0.041(2) Uani d PDU 0.53(3) A 1
    H H9A 0.3459 0.5962 0.2526 0.062 Uiso calc PR 0.53(3) A 1
    H H9B 0.2200 0.5310 0.3161 0.062 Uiso calc PR 0.53(3) A 1
    H H9C 0.3311 0.6917 0.3711 0.062 Uiso calc PR 0.53(3) A 1
    C C10 0.2733(12) 0.9874(18) 0.2277(11) 0.047(2) Uani d PDU 0.53(3) A 1
    H H10A 0.3165 1.0345 0.3019 0.070 Uiso calc PR 0.53(3) A 1
    H H10B 0.2116 1.0893 0.1897 0.070 Uiso calc PR 0.53(3) A 1
    H H10C 0.3470 0.9566 0.1832 0.070 Uiso calc PR 0.53(3) A 1
    C C8' 0.1900(8) 0.7874(14) 0.2504(11) 0.019(3) Uani d PDU 0.47(3) A 2
    H H8' 0.1524 0.7688 0.1690 0.023 Uiso calc PR 0.47(3) A 2
    C C9' 0.2515(12) 0.5906(16) 0.2911(13) 0.034(2) Uani d PDU 0.47(3) A 2
    H H9D 0.3310 0.5595 0.2528 0.052 Uiso calc PR 0.47(3) A 2
    H H9E 0.1795 0.4887 0.2746 0.052 Uiso calc PR 0.47(3) A 2
    H H9F 0.2839 0.5964 0.3722 0.052 Uiso calc PR 0.47(3) A 2
    C C10' 0.3015(10) 0.9447(18) 0.2549(12) 0.036(2) Uani d PDU 0.47(3) A 2
    H H10D 0.3581 0.9474 0.3299 0.053 Uiso calc PR 0.47(3) A 2
    H H10E 0.2564 1.0726 0.2385 0.053 Uiso calc PR 0.47(3) A 2
    H H10F 0.3622 0.9161 0.1992 0.053 Uiso calc PR 0.47(3) A 2
    Cl Cl1 0.21552(4) 0.56119(6) 0.61863(3) 0.01970(9) Uani d . 1 . .
    O O2 0.67759(13) 0.6702(2) 0.49074(11) 0.0268(3) Uani d . 1 . .
    H H2A 0.703(2) 0.768(4) 0.4543(18) 0.040 Uiso d . 1 . .
    H H2B 0.611(2) 0.735(4) 0.5235(17) 0.040 Uiso d . 1 . .
    O O3 0.47478(13) 0.8267(2) 0.59628(12) 0.0324(3) Uani d . 1 . .
    H H3F 0.407(3) 0.756(4) 0.6016(18) 0.049 Uiso d . 1 . .
    H H3G 0.436(2) 0.934(4) 0.5706(18) 0.049 Uiso d . 1 . .
loop_
    _atom_site_aniso_label
    _atom_site_aniso_U_11
    _atom_site_aniso_U_22
    _atom_site_aniso_U_33
    _atom_site_aniso_U_12
    _atom_site_aniso_U_13
    _atom_site_aniso_U_23
    S1 0.0217(2) 0.0299(3) 0.0392(3) -0.00703(19) -0.01085(17) 0.0057(2)
    O1 0.0302(6) 0.0248(7) 0.0141(5) -0.0081(5) 0.0005(4) 0.0054(5)
    N1 0.0515(11) 0.0204(10) 0.0419(10) -0.0008(8) 0.0216(8) -0.0005(7)
    N2 0.0165(6) 0.0134(7) 0.0157(6) -0.0021(6) -0.0002(5) 0.0013(5)
    N3 0.0151(6) 0.0182(8) 0.0143(6) -0.0016(6) 0.0031(5) -0.0042(5)
    C1 0.0285(9) 0.0151(9) 0.0258(8) -0.0034(7) 0.0040(7) 0.0033(7)
    C2 0.0219(8) 0.0168(9) 0.0157(7) -0.0055(6) 0.0031(6) 0.0016(6)
    C3 0.0200(8) 0.0262(11) 0.0292(9) -0.0059(7) 0.0045(6) -0.0007(7)
    C4 0.0210(8) 0.0209(10) 0.0309(9) -0.0011(7) -0.0046(7) 0.0055(8)
    C5 0.0194(8) 0.0163(9) 0.0173(8) -0.0031(6) -0.0002(6) 0.0055(6)
    C6 0.0159(7) 0.0161(9) 0.0145(7) 0.0012(6) 0.0029(5) -0.0016(6)
    C7 0.0149(7) 0.0175(9) 0.0115(7) -0.0009(6) 0.0008(5) 0.0001(6)
    C8 0.019(4) 0.035(4) 0.019(4) 0.008(3) 0.007(3) 0.003(3)
    C9 0.022(3) 0.065(5) 0.039(3) 0.015(3) 0.011(3) 0.006(4)
    C10 0.043(4) 0.064(5) 0.038(4) -0.028(3) 0.021(3) -0.007(3)
    C8' 0.015(4) 0.035(5) 0.008(3) -0.011(3) 0.000(3) -0.003(3)
    C9' 0.024(3) 0.040(4) 0.042(4) 0.018(3) 0.013(3) 0.009(3)
    C10' 0.028(3) 0.049(4) 0.036(4) -0.012(3) 0.022(3) -0.011(3)
    Cl1 0.01873(17) 0.0176(2) 0.02289(18) -0.00188(16) 0.00372(13) 0.00047(16)
    O2 0.0250(6) 0.0215(8) 0.0359(7) 0.0045(6) 0.0106(5) 0.0060(6)
    O3 0.0219(7) 0.0244(8) 0.0526(9) -0.0029(6) 0.0118(6) 0.0001(7)
_geom_special_details
;
All e.s.d.'s (except the e.s.d. in the dihedral angle between two l.s. planes)
are estimated using the full covariance matrix. The cell e.s.d.'s are taken
into account individually in the estimation of e.s.d.'s in distances, angles
and torsion angles; correlations between e.s.d.'s in cell parameters are only
used when they are defined by crystal symmetry. An approximate (isotropic)
treatment of cell e.s.d.'s is used for estimating e.s.d.'s involving l.s.
planes.
;
loop_
    _geom_bond_atom_site_label_1
    _geom_bond_atom_site_label_2
    _geom_bond_site_symmetry_2
    _geom_bond_distance
    _geom_bond_publ_flag
    S1 C3 . 1.7965(17) ?
    S1 C4 . 1.8085(18) ?
    O1 C6 . 1.2251(18) ?
    N1 C1 . 1.145(2) ?
    N2 C6 . 1.3594(18) ?
    N2 C2 . 1.456(2) ?
    N2 C5 . 1.465(2) ?
    N3 C7 . 1.4931(18) ?
    N3 H3A . 0.96(2) ?
    N3 H3B . 0.97(2) ?
    N3 H3C . 0.807(18) ?
    C1 C2 . 1.476(2) ?
    C2 C3 . 1.533(2) ?
    C2 H2 . 1.0000 ?
    C3 H3D . 0.9900 ?
    C3 H3E . 0.9900 ?
    C4 C5 . 1.519(2) ?
    C4 H4A . 0.9900 ?
    C4 H4B . 0.9900 ?
    C5 H5A . 0.9900 ?
    C5 H5B . 0.9900 ?
    C6 C7 . 1.525(2) ?
    C7 C8' . 1.535(7) ?
    C7 C8 . 1.555(7) ?
    C7 H7A . 0.9601 ?
    C7 H7B . 0.9601 ?
    C8 C9 . 1.523(8) ?
    C8 C10 . 1.527(7) ?
    C8 H8 . 1.0000 ?
    C9 H9A . 0.9800 ?
    C9 H9B . 0.9800 ?
    C9 H9C . 0.9800 ?
    C10 H10A . 0.9800 ?
    C10 H10B . 0.9800 ?
    C10 H10C . 0.9800 ?
    C8' C10' . 1.514(7) ?
    C8' C9' . 1.517(8) ?
    C8' H8' . 1.0000 ?
    C9' H9D . 0.9800 ?
    C9' H9E . 0.9800 ?
    C9' H9F . 0.9800 ?
    C10' H10D . 0.9800 ?
    C10' H10E . 0.9800 ?
    C10' H10F . 0.9800 ?
    O2 H2A . 0.85(2) ?
    O2 H2B . 0.92(2) ?
    O3 H3F . 0.82(2) ?
    O3 H3G . 0.86(3) ?
loop_
    _geom_angle_atom_site_label_1
    _geom_angle_atom_site_label_2
    _geom_angle_atom_site_label_3
    _geom_angle_site_symmetry_1
    _geom_angle_site_symmetry_3
    _geom_angle
    _geom_angle_publ_flag
    C3 S1 C4 . . 96.81(8) ?
    C6 N2 C2 . . 117.26(13) ?
    C6 N2 C5 . . 125.82(14) ?
    C2 N2 C5 . . 116.91(12) ?
    C7 N3 H3A . . 118.0(10) ?
    C7 N3 H3B . . 113.3(11) ?
    H3A N3 H3B . . 101.0(15) ?
    C7 N3 H3C . . 107.4(13) ?
    H3A N3 H3C . . 107.0(17) ?
    H3B N3 H3C . . 109.8(17) ?
    N1 C1 C2 . . 177.1(2) ?
    N2 C2 C1 . . 108.01(12) ?
    N2 C2 C3 . . 112.16(14) ?
    C1 C2 C3 . . 112.35(14) ?
    N2 C2 H2 . . 108.1 ?
    C1 C2 H2 . . 108.1 ?
    C3 C2 H2 . . 108.1 ?
    C2 C3 S1 . . 113.17(11) ?
    C2 C3 H3D . . 108.9 ?
    S1 C3 H3D . . 108.9 ?
    C2 C3 H3E . . 108.9 ?
    S1 C3 H3E . . 108.9 ?
    H3D C3 H3E . . 107.8 ?
    C5 C4 S1 . . 111.44(13) ?
    C5 C4 H4A . . 109.3 ?
    S1 C4 H4A . . 109.3 ?
    C5 C4 H4B . . 109.3 ?
    S1 C4 H4B . . 109.3 ?
    H4A C4 H4B . . 108.0 ?
    N2 C5 C4 . . 111.57(13) ?
    N2 C5 H5A . . 109.3 ?
    C4 C5 H5A . . 109.3 ?
    N2 C5 H5B . . 109.3 ?
    C4 C5 H5B . . 109.3 ?
    H5A C5 H5B . . 108.0 ?
    O1 C6 N2 . . 121.61(15) ?
    O1 C6 C7 . . 119.60(13) ?
    N2 C6 C7 . . 118.67(13) ?
    N3 C7 C6 . . 105.67(11) ?
    N3 C7 C8' . . 111.0(5) ?
    C6 C7 C8' . . 109.4(4) ?
    N3 C7 C8 . . 114.3(5) ?
    C6 C7 C8 . . 112.0(4) ?
    C8' C7 C8 . . 5.8(8) ?
    N3 C7 H7A . . 108.3 ?
    C6 C7 H7A . . 108.1 ?
    C8' C7 H7A . . 114.1 ?
    C8 C7 H7A . . 108.3 ?
    N3 C7 H7B . . 110.4 ?
    C6 C7 H7B . . 110.2 ?
    C8' C7 H7B . . 110.1 ?
    C8 C7 H7B . . 104.3 ?
    H7A C7 H7B . . 3.9 ?
    C9 C8 C10 . . 111.2(6) ?
    C9 C8 C7 . . 110.9(7) ?
    C10 C8 C7 . . 110.1(6) ?
    C9 C8 H8 . . 108.2 ?
    C10 C8 H8 . . 108.2 ?
    C7 C8 H8 . . 108.2 ?
    C10' C8' C9' . . 112.1(6) ?
    C10' C8' C7 . . 112.7(6) ?
    C9' C8' C7 . . 114.5(7) ?
    C10' C8' H8' . . 105.6 ?
    C9' C8' H8' . . 105.6 ?
    C7 C8' H8' . . 105.6 ?
    C8' C9' H9D . . 109.5 ?
    C8' C9' H9E . . 109.5 ?
    H9D C9' H9E . . 109.5 ?
    C8' C9' H9F . . 109.5 ?
    H9D C9' H9F . . 109.5 ?
    H9E C9' H9F . . 109.5 ?
    C8' C10' H10D . . 109.5 ?
    C8' C10' H10E . . 109.5 ?
    H10D C10' H10E . . 109.5 ?
    C8' C10' H10F . . 109.5 ?
    H10D C10' H10F . . 109.5 ?
    H10E C10' H10F . . 109.5 ?
    H2A O2 H2B . . 97(2) ?
    H3F O3 H3G . . 103(2) ?
loop_
    _geom_torsion_atom_site_label_1
    _geom_torsion_atom_site_label_2
    _geom_torsion_atom_site_label_3
    _geom_torsion_atom_site_label_4
    _geom_torsion_site_symmetry_1
    _geom_torsion_site_symmetry_2
    _geom_torsion_site_symmetry_3
    _geom_torsion_site_symmetry_4
    _geom_torsion
    _geom_torsion_publ_flag
    C6 N2 C2 C1 . . . . -114.30(15) ?
    C5 N2 C2 C1 . . . . 66.80(17) ?
    C6 N2 C2 C3 . . . . 121.36(15) ?
    C5 N2 C2 C3 . . . . -57.54(17) ?
    N1 C1 C2 N2 . . . . 49(4) ?
    N1 C1 C2 C3 . . . . 173(4) ?
    N2 C2 C3 S1 . . . . 57.51(16) ?
    C1 C2 C3 S1 . . . . -64.39(17) ?
    C4 S1 C3 C2 . . . . -54.02(14) ?
    C3 S1 C4 C5 . . . . 56.05(13) ?
    C6 N2 C5 C4 . . . . -118.33(16) ?
    C2 N2 C5 C4 . . . . 60.48(18) ?
    S1 C4 C5 N2 . . . . -61.99(17) ?
    C2 N2 C6 O1 . . . . -4.4(2) ?
    C5 N2 C6 O1 . . . . 174.41(15) ?
    C2 N2 C6 C7 . . . . 171.52(12) ?
    C5 N2 C6 C7 . . . . -9.7(2) ?
    O1 C6 C7 N3 . . . . -21.81(18) ?
    N2 C6 C7 N3 . . . . 162.20(13) ?
    O1 C6 C7 C8' . . . . 97.7(6) ?
    N2 C6 C7 C8' . . . . -78.2(6) ?
    O1 C6 C7 C8 . . . . 103.3(5) ?
    N2 C6 C7 C8 . . . . -72.7(5) ?
    N3 C7 C8 C9 . . . . 52.9(9) ?
    C6 C7 C8 C9 . . . . -67.3(10) ?
    C8' C7 C8 C9 . . . . -3(8) ?
    N3 C7 C8 C10 . . . . -70.6(9) ?
    C6 C7 C8 C10 . . . . 169.3(7) ?
    C8' C7 C8 C10 . . . . -127(9) ?
    N3 C7 C8' C10' . . . . -61.6(9) ?
    C6 C7 C8' C10' . . . . -177.9(8) ?
    C8 C7 C8' C10' . . . . 64(8) ?
    N3 C7 C8' C9' . . . . 68.0(10) ?
    C6 C7 C8' C9' . . . . -48.2(11) ?
    C8 C7 C8' C9' . . . . -166(9) ?
loop_
    _geom_hbond_atom_site_label_D
    _geom_hbond_atom_site_label_H
    _geom_hbond_atom_site_label_A
    _geom_hbond_site_symmetry_A
    _geom_hbond_distance_DH
    _geom_hbond_distance_HA
    _geom_hbond_distance_DA
    _geom_hbond_angle_DHA
    N3 H3A O2 2_656 0.96(2) 1.89(2) 2.838(2) 169.3(15)
    N3 H3B Cl1 . 0.97(2) 2.37(2) 3.3178(16) 165.3(15)
    N3 H3C O1 2_556 0.807(18) 2.232(18) 2.7891(17) 126.6(17)
    N3 H3C Cl1 2_556 0.807(18) 2.599(19) 3.2732(16) 142.0(16)
    O2 H2A Cl1 2_656 0.85(2) 2.37(3) 3.2176(15) 171(2)
    O2 H2B O3 . 0.92(2) 1.81(2) 2.7186(19) 171(2)
    O3 H3F Cl1 . 0.82(2) 2.31(2) 3.1332(15) 179(2)
    O3 H3G O2 2_656 0.86(3) 2.02(3) 2.873(2) 173(2)
data_global
_journal_date_recd_electronic     2009-10-15
_journal_date_accepted     2009-11-24
_journal_name_full     'Acta Crystallographica, Section E'
_journal_year     2009
_journal_volume     65
_journal_issue     12
_journal_page_first     o3281
_journal_page_last     o3281
_journal_paper_category     QO
_journal_coeditor_code     NC2164
_publ_contact_author_name     'Wu Zhong*'
_publ_contact_author_address
;
Beijing Institute of Pharmacology and Toxicology,Beijing 100850,People's,
 Republic of China
;
_publ_contact_author_email     'zhongwu@nic.bmi.ac.cn'
_publ_contact_author_fax     '010-66931642'
_publ_contact_author_phone     '010-13501334184'
_publ_section_title
;
(<i>R</i>)-1-[(<i>S</i>)-(3-Cyanothiomorpholino)carbonyl]-2-methylpropylaminium
chloride dihydrate
;
loop_
    _publ_author_name
    _publ_author_footnote
    _publ_author_address
    'Chen, Pengfei' .
;
Inner Mongolia Medical College
Hohhot 010059
People's Republic of China
and
Beijing Institute of Pharmacology and Toxicology
Beijing 100850
People's Republic of China
;
    'Liu, Lele' .
;
Inner Mongolia Medical College
Hohhot 010059
People's Republic of China
;
    'Xiao, Junhai' .
;
Beijing Institute of Pharmacology and Toxicology
Beijing 100850
People's Republic of China
;
    'Zhong, Wu' .
;
Beijing Institute of Pharmacology and Toxicology
Beijing 100850
People's Republic of China
;
    'Li, Song' .
;
Beijing Institute of Pharmacology and Toxicology
Beijing 100850
People's Republic of China
;
