# Supplementary material for: (R)-1-[(S)-(3-Cyano­thio­morpholino)carbon­yl]-2-methyl­propyl­aminium chloride dihydrate
Source: Acta Crystallogr Sect E Struct Rep Online. 2009 Nov 28;65(Pt 12):o3281. doi: 10.1107/S1600536809050624 (PMC2971975; doi:10.1107/S1600536809050624)
Supplement: Supplementary file 2 [file e-65-o3281-Isup2.hkl]

# 
# h,k,l, Fc-squared, Fo-squared, sigma(Fo-squared) and status flag 
# 
data_I
_shelx_title ' R90714E in P2(1)' 
_shelx_refln_list_code          4 
_shelx_F_calc_maximum       65.35 
_exptl_crystal_F_000       320.00 
_reflns_d_resolution_high  0.7602 
 
loop_ 
 _symmetry_equiv_pos_as_xyz 
 'x, y, z' 
 '-x, y+1/2, -z' 
 
_cell_length_a     9.6425 
_cell_length_b     6.8180 
_cell_length_c    12.0825 
_cell_angle_alpha  90.000 
_cell_angle_beta   99.247 
_cell_angle_gamma  90.000 
 
_shelx_F_squared_multiplier     1.000 
 
loop_ 
 _refln_index_h 
 _refln_index_k 
 _refln_index_l 
 _refln_F_squared_calc 
 _refln_F_squared_meas 
 _refln_F_squared_sigma 
 _refln_observed_status 
   0  -8   0       43.41       51.24      5.89 o 
   1  -8   0       32.28       28.28      5.10 o 
   2  -8   0       48.61       56.82      4.69 o 
   3  -8   0        8.64        4.07      5.30 o 
   4  -8   0      259.51      246.70     23.66 o 
   5  -8   0       33.07       36.61      6.18 o 
   1  -7   0      327.19      330.27     11.02 o 
   2  -7   0       15.68       12.09      7.55 o 
   3  -7   0       66.78       63.48     13.77 o 
   4  -7   0      366.90      366.75     19.71 o 
   5  -7   0        9.41        9.61     10.36 o 
   6  -7   0       62.09       61.74      7.03 o 
   7  -7   0       48.85       45.27      6.55 o 
   0  -6   0       70.40       69.95      6.20 o 
   1  -6   0      333.48      326.21     14.31 o 
   2  -6   0       66.26       69.22      4.45 o 
   3  -6   0       48.06       45.50      5.37 o 
   4  -6   0       68.26       69.27      6.81 o 
   5  -6   0       24.58       29.21      6.22 o 
   6  -6   0        8.23        3.07      3.73 o 
   7  -6   0      218.20      212.69     17.30 o 
   8  -6   0       34.72       31.79     15.14 o 
   9  -6   0       73.07       64.35      7.68 o 
   1  -5   0      861.45      811.89     26.57 o 
   2  -5   0       51.87       47.92      3.27 o 
   3  -5   0      235.95      244.74     12.97 o 
   4  -5   0      196.08      182.65     19.24 o 
   5  -5   0       34.96       43.84      3.89 o 
   6  -5   0       87.54       72.75      5.66 o 
   7  -5   0      118.16      111.64      5.58 o 
   8  -5   0       68.06       60.47      4.80 o 
   9  -5   0      184.68      196.38      9.46 o 
  10  -5   0      366.18      368.10     17.24 o 
   0  -4   0      705.17      712.39     19.02 o 
   1  -4   0       83.61       75.94      3.28 o 
   2  -4   0      328.30      330.47      9.30 o 
   3  -4   0      407.06      406.85     10.51 o 
   4  -4   0      382.12      396.34     13.00 o 
   5  -4   0      222.96      237.25     10.25 o 
   6  -4   0      163.81      170.29      7.09 o 
   7  -4   0      362.00      334.71     10.69 o 
   8  -4   0       71.94       81.26      4.93 o 
   9  -4   0        7.33        7.28      7.32 o 
  10  -4   0       10.84        9.21      9.38 o 
  11  -4   0       31.94       24.60      4.89 o 
   1  -3   0      915.03      873.33     11.55 o 
   2  -3   0      234.15      276.49      4.87 o 
   3  -3   0     1606.20     1591.35     25.88 o 
   4  -3   0      393.68      386.26     11.12 o 
   5  -3   0       96.43       93.44      6.33 o 
   6  -3   0       54.33       48.18      3.31 o 
   7  -3   0       51.37       48.72      4.10 o 
   8  -3   0      250.75      254.41      9.29 o 
   9  -3   0       44.01       44.30      5.45 o 
  10  -3   0      139.85      137.50      9.75 o 
  11  -3   0       33.95       26.47      4.84 o 
   0  -2   0      850.54      909.95     16.63 o 
   1  -2   0       80.90       76.45      1.91 o 
   2  -2   0      632.42      646.01      9.40 o 
   3  -2   0      491.27      529.82      8.30 o 
   4  -2   0      537.12      527.52      9.62 o 
   5  -2   0     1217.92     1224.81     54.66 o 
   6  -2   0      404.22      389.20     12.06 o 
   7  -2   0      458.66      439.45     29.73 o 
   8  -2   0       13.29        9.64      4.30 o 
   9  -2   0      165.20      144.39      9.46 o 
  10  -2   0       30.68       33.57      3.79 o 
  11  -2   0      242.99      275.69     10.76 o 
  12  -2   0       43.58       42.80      4.06 o 
   1  -1   0      907.08      749.49     12.99 o 
   2  -1   0     1777.64     1569.93     46.16 o 
   4  -1   0      447.82      468.82      6.52 o 
   5  -1   0        3.66        6.85      4.41 o 
   6  -1   0       38.04       34.03      4.31 o 
   7  -1   0       17.31       17.88      2.17 o 
   8  -1   0      646.05      655.99     34.39 o 
   9  -1   0        8.46        6.89      3.04 o 
  10  -1   0      197.16      201.03     10.19 o 
  11  -1   0       43.05       40.68      3.79 o 
  12  -1   0       15.38        9.87      5.58 o 
   3   0   0      409.86      361.61     10.62 o 
   4   0   0       90.39      103.15      2.21 o 
   5   0   0      103.32       97.79      2.91 o 
   6   0   0       59.99       57.02      2.55 o 
   7   0   0        0.67        0.49      0.89 o 
   8   0   0      110.05      104.92      3.91 o 
   9   0   0       42.62       45.30      4.00 o 
  10   0   0       73.92       84.51      7.36 o 
  11   0   0      276.77      272.30      8.26 o 
  12   0   0       89.68       91.92      5.67 o 
   1   1   0      914.79      763.83     12.38 o 
   2   1   0     1812.59     1602.92     25.72 o 
   4   1   0      456.99      461.35      6.61 o 
   5   1   0        4.14        6.88      1.35 o 
   6   1   0       40.44       38.34      3.00 o 
   7   1   0       18.38       22.72      3.88 o 
   8   1   0      660.13      645.89     25.07 o 
   9   1   0        9.10        6.80      4.22 o 
  10   1   0      193.31      192.71     12.46 o 
  11   1   0       45.55       48.39      6.83 o 
  12   1   0       14.35        8.54      5.63 o 
   0   2   0      878.18      934.04     16.92 o 
   1   2   0       76.30       73.18      1.51 o 
   2   2   0      628.70      626.98      6.43 o 
   3   2   0      489.58      565.91      8.12 o 
   4   2   0      535.37      494.72      7.43 o 
   5   2   0     1204.48     1172.54     26.15 o 
   6   2   0      395.98      402.17     15.31 o 
   7   2   0      453.78      453.64     19.13 o 
   8   2   0       14.95       14.47      6.87 o 
   9   2   0      165.27      168.88      9.13 o 
  10   2   0       28.01       24.90      3.71 o 
  11   2   0      248.03      284.72     12.53 o 
  12   2   0       43.83       40.68      5.41 o 
   1   3   0      914.81      896.74     19.26 o 
   2   3   0      222.13      260.98      5.74 o 
   3   3   0     1630.21     1611.00     53.74 o 
   4   3   0      391.12      396.26     12.17 o 
   5   3   0       96.41       86.18      6.37 o 
   6   3   0       55.33       58.08      3.92 o 
   7   3   0       50.81       46.57      3.43 o 
   8   3   0      248.72      265.86     13.68 o 
   9   3   0       44.32       48.84      3.74 o 
  10   3   0      138.57      147.66     11.37 o 
  11   3   0       35.83       36.69      5.86 o 
   1   4   0       83.64       81.13      3.70 o 
   2   4   0      316.97      344.11     11.39 o 
   3   4   0      404.15      391.75     13.55 o 
   4   4   0      386.36      395.34     13.66 o 
   5   4   0      213.38      212.58      7.66 o 
   6   4   0      165.65      159.76      7.21 o 
   7   4   0      359.29      383.47     13.34 o 
   8   4   0       71.72       77.86     11.21 o 
   9   4   0        6.32        5.55      7.10 o 
  10   4   0       11.99       14.51      4.52 o 
  11   4   0       34.01       35.35      4.06 o 
   1   5   0      867.36      847.25     24.50 o 
   2   5   0       54.13       54.46      3.21 o 
   3   5   0      235.14      234.43     12.07 o 
   4   5   0      200.89      202.84      9.63 o 
   5   5   0       36.29       46.34      5.41 o 
   6   5   0       92.70       83.31      6.14 o 
   7   5   0      116.75      115.35     12.79 o 
   8   5   0       67.80       65.25      7.91 o 
   9   5   0      183.41      182.20     12.20 o 
  10   5   0      361.31      388.15     10.75 o 
   3   6   0       51.57       49.38      4.83 o 
   4   6   0       67.20       66.37      5.92 o 
   5   6   0       25.88       29.99      4.05 o 
   6   6   0        7.63        8.50      5.00 o 
   7   6   0      214.78      228.61     16.37 o 
   8   6   0       35.08       31.44      4.73 o 
   9   6   0       75.05       69.19      4.82 o 
   3   7   0       64.79       71.50      7.83 o 
   4   7   0      358.82      371.13     20.50 o 
   5   7   0        8.18        9.20      6.02 o 
   6   7   0       59.82       58.54      5.19 o 
   7   7   0       50.17       51.84      4.85 o 
   3   8   0        8.30        6.05      6.99 o 
   4   8   0      263.75      261.69     26.69 o 
   5   8   0       33.72       31.57      4.85 o 
  -5  -8   1      211.21      219.72     13.81 o 
  -4  -8   1        4.26        4.96      4.50 o 
  -3  -8   1       58.24       50.47      6.30 o 
  -2  -8   1       79.34       76.63      4.91 o 
  -1  -8   1       19.36       12.97      8.97 o 
   0  -8   1      235.80      231.57      7.95 o 
   1  -8   1       53.70       56.59      4.46 o 
   2  -8   1       83.96       84.74      5.23 o 
   3  -8   1        9.58        4.56      4.80 o 
   4  -8   1        9.30        5.66      9.20 o 
   5  -8   1       28.88       32.63      5.65 o 
  -7  -7   1       32.57       25.34     20.90 o 
  -6  -7   1       15.41       13.30     12.63 o 
  -5  -7   1       30.64       29.51      8.43 o 
  -4  -7   1       81.99       84.31      8.68 o 
  -3  -7   1       66.05       69.23      5.02 o 
  -2  -7   1      154.95      163.03      9.61 o 
  -1  -7   1        3.61        2.22      2.03 o 
   0  -7   1      170.23      170.19     11.37 o 
   1  -7   1        2.27        1.92      1.99 o 
   2  -7   1       70.12       65.11      5.26 o 
   3  -7   1      788.56      809.71     21.52 o 
   4  -7   1        2.38        1.44      3.37 o 
   5  -7   1      129.92      120.02      8.75 o 
   6  -7   1       37.68       41.99      7.38 o 
   7  -7   1       18.01       11.56     16.79 o 
  -9  -6   1       16.03        9.83     17.32 o 
  -8  -6   1       32.33       31.52      4.89 o 
  -7  -6   1       11.17        7.29      7.73 o 
  -6  -6   1        3.98        3.12      6.62 o 
  -5  -6   1      440.64      393.23     17.57 o 
  -3  -6   1      239.57      241.52      8.25 o 
  -2  -6   1       15.19       13.86      5.35 o 
  -1  -6   1       14.19       15.44      7.70 o 
   0  -6   1      382.82      400.09     12.27 o 
   1  -6   1       37.14       39.52      4.03 o 
   2  -6   1       69.96       70.01      5.16 o 
   3  -6   1       28.50       27.11     17.14 o 
   4  -6   1        1.35        5.59      5.54 o 
   5  -6   1      115.60      112.51      7.92 o 
   6  -6   1      391.01      409.13     16.35 o 
   7  -6   1       11.10       11.94     17.58 o 
   8  -6   1        2.51        3.60      5.76 o 
   9  -6   1       61.01       62.50     10.00 o 
 -10  -5   1       12.50        8.96     12.05 o 
  -9  -5   1       41.42       36.98      3.83 o 
  -8  -5   1       54.16       49.51      4.10 o 
  -7  -5   1      203.55      223.99      8.01 o 
  -6  -5   1      418.37      435.77     14.46 o 
  -5  -5   1      181.94      185.99      8.45 o 
  -4  -5   1       41.35       41.26      5.34 o 
  -3  -5   1      255.49      242.21      8.48 o 
  -2  -5   1      379.19      372.59     18.11 o 
  -1  -5   1       64.92       70.10      4.54 o 
   0  -5   1      263.70      289.27      9.63 o 
   1  -5   1      117.69      126.81      5.20 o 
   2  -5   1       17.44       26.97      2.97 o 
   3  -5   1      653.20      658.07     27.95 o 
   4  -5   1       37.26       40.48      3.00 o 
   5  -5   1       12.50       13.14      2.76 o 
   6  -5   1        0.95        0.86      1.81 o 
   7  -5   1       28.06       28.50      3.96 o 
   8  -5   1      192.38      203.89     11.80 o 
   9  -5   1      113.84      120.38     10.10 o 
  10  -5   1       23.78       20.62      7.03 o 
 -11  -4   1       23.34       23.17      6.80 o 
 -10  -4   1       16.10       15.44      3.91 o 
  -9  -4   1       52.08       48.14      6.26 o 
  -8  -4   1      175.31      175.42      7.86 o 
  -7  -4   1       96.42       92.08      9.08 o 
  -6  -4   1      102.94       94.72      5.18 o 
  -5  -4   1      475.18      457.55     14.77 o 
  -4  -4   1      128.35      134.36      5.64 o 
  -3  -4   1      471.43      502.28     12.31 o 
  -2  -4   1       10.85       10.45      4.41 o 
  -1  -4   1      342.52      349.92     18.71 o 
   0  -4   1      246.60      228.94      6.06 o 
   1  -4   1      423.88      440.63     14.62 o 
   2  -4   1       59.88       78.40      4.67 o 
   3  -4   1       64.07       66.31      3.96 o 
   4  -4   1      267.87      294.31      9.91 o 
   5  -4   1      375.77      373.58     12.03 o 
   6  -4   1      309.59      332.06     10.52 o 
   7  -4   1      251.35      274.85     14.21 o 
   8  -4   1       17.66       16.68      9.52 o 
   9  -4   1       64.70       62.50      5.54 o 
  10  -4   1       53.21       49.69      4.48 o 
  11  -4   1      102.24      107.66      6.57 o 
 -11  -3   1      239.93      262.64     17.74 o 
 -10  -3   1       25.56       19.72      5.54 o 
  -9  -3   1      250.86      297.27     25.35 o 
  -8  -3   1      350.43      364.46     11.94 o 
  -7  -3   1        0.83        1.90      3.44 o 
  -6  -3   1        9.21       12.94      5.55 o 
  -5  -3   1      195.81      215.23     10.50 o 
  -4  -3   1      483.67      497.55     16.07 o 
  -3  -3   1      527.74      558.07     11.21 o 
  -2  -3   1      486.91      507.60      9.78 o 
  -1  -3   1     1052.06     1036.87     30.85 o 
   0  -3   1      242.48      235.41      5.33 o 
   1  -3   1      845.72      831.89     14.28 o 
   2  -3   1      371.39      405.26     12.95 o 
   3  -3   1      770.61      726.43     13.19 o 
   4  -3   1      577.05      585.76     45.25 o 
   5  -3   1      444.67      469.30     13.61 o 
   6  -3   1       40.17       39.61      4.15 o 
   7  -3   1      730.10      724.45     18.38 o 
   8  -3   1      290.64      287.66     11.44 o 
   9  -3   1       72.97       67.18      5.95 o 
  10  -3   1      133.19      124.43      8.05 o 
  11  -3   1       18.49       18.01      3.00 o 
 -12  -2   1       78.23       75.80      7.46 o 
 -11  -2   1        8.92        5.80      4.24 o 
 -10  -2   1       56.60       52.31      4.06 o 
  -9  -2   1       11.79        9.20      5.68 o 
  -8  -2   1      156.60      149.41      7.46 o 
  -7  -2   1      200.16      197.19      7.83 o 
  -6  -2   1     1386.91     1360.54     35.38 o 
  -5  -2   1      153.95      150.84      5.21 o 
  -4  -2   1      996.01     1022.84     22.32 o 
  -3  -2   1     2872.59     2747.70     36.64 o 
  -2  -2   1      461.66      453.40      8.31 o 
  -1  -2   1     2906.91     2784.59     32.16 o 
   0  -2   1      695.87      692.30      7.95 o 
   1  -2   1      491.51      483.76      5.54 o 
   3  -2   1       96.37      105.34      3.54 o 
   4  -2   1      321.07      323.62      9.50 o 
   5  -2   1       84.00       75.71      4.14 o 
   6  -2   1      878.64      850.60     33.99 o 
   7  -2   1      141.04      127.93      6.35 o 
   8  -2   1      144.15      153.59      6.94 o 
   9  -2   1      147.71      150.04      7.25 o 
  10  -2   1      158.75      129.19      8.99 o 
  11  -2   1       91.10       83.73      5.35 o 
  12  -2   1       52.18       50.85      5.29 o 
 -12  -1   1       13.38        8.09      6.89 o 
 -11  -1   1        0.33        0.65      1.70 o 
 -10  -1   1        0.91        1.44      1.99 o 
  -9  -1   1      335.62      341.01     11.55 o 
  -8  -1   1       21.82       20.80      3.18 o 
  -7  -1   1       27.80       31.49      4.00 o 
  -6  -1   1      463.92      476.88     10.28 o 
  -5  -1   1      157.43      163.43      5.60 o 
  -4  -1   1     3638.38     3032.04     66.00 o 
  -3  -1   1     1043.16     1027.59     16.31 o 
  -2  -1   1      163.48      184.46      2.42 o 
  -1  -1   1     2352.47     2103.87     24.11 o 
   0  -1   1     2361.57     2069.94     33.48 o 
   1  -1   1      806.95      764.02      9.57 o 
   2  -1   1     1207.73     1106.22     12.45 o 
   3  -1   1      245.17      251.57     12.28 o 
   4  -1   1     1035.97     1016.83     17.72 o 
   5  -1   1      408.21      400.16     11.18 o 
   6  -1   1      159.59      163.87     10.06 o 
   7  -1   1      615.75      618.79     22.38 o 
   8  -1   1       87.07       77.16      7.87 o 
   9  -1   1        5.45        3.75      4.40 o 
  10  -1   1      219.66      216.18     17.12 o 
  11  -1   1       19.12       17.76      3.89 o 
  12  -1   1        9.19        4.06      3.52 o 
 -12   0   1      236.57      217.15     20.70 o 
 -11   0   1       65.85       70.66      5.32 o 
 -10   0   1      210.52      199.39      6.84 o 
  -9   0   1      292.86      298.54     12.49 o 
  -8   0   1       36.98       32.36      2.41 o 
  -7   0   1      785.96      758.55     14.04 o 
  -6   0   1      581.60      542.08     11.44 o 
  -5   0   1       46.23       51.40      1.39 o 
  -4   0   1      228.58      257.74      3.19 o 
  -3   0   1     1103.30     1053.47     18.65 o 
  -2   0   1      184.69      200.53      3.93 o 
   0   0   1       55.73       57.32      1.48 o 
   1   0   1      196.61      203.79      2.00 o 
   2   0   1      211.94      240.73      3.13 o 
   3   0   1      109.13      113.69      1.93 o 
   5   0   1      119.25      125.78      5.60 o 
   6   0   1        2.47        4.32      1.06 o 
   7   0   1     1214.25     1164.80     28.29 o 
   8   0   1        7.21        4.37      3.01 o 
   9   0   1       12.76       17.40      6.12 o 
  10   0   1      187.51      212.08     13.63 o 
  11   0   1       53.66       50.20      3.71 o 
  12   0   1       11.29        5.37      7.95 o 
 -12   1   1       12.89        8.37      4.91 o 
 -11   1   1        0.15        0.68      2.08 o 
 -10   1   1        0.91        0.85      0.92 o 
  -9   1   1      339.55      353.49      8.53 o 
  -8   1   1       21.85       20.21      2.78 o 
  -7   1   1       28.13       34.03      2.27 o 
  -6   1   1      453.48      461.02     14.48 o 
  -5   1   1      155.29      155.83      4.90 o 
  -3   1   1     1060.25     1000.08     25.33 o 
  -2   1   1      159.83      176.58      3.30 o 
  -1   1   1     2387.02     2078.36     33.66 o 
   0   1   1     2334.90     2050.10     32.95 o 
   1   1   1      770.71      787.77     13.74 o 
   2   1   1     1195.09     1095.15     13.44 o 
   3   1   1      249.48      249.96      6.38 o 
   4   1   1     1027.31     1010.49     30.65 o 
   5   1   1      430.65      425.54     12.34 o 
   6   1   1      153.90      170.71      6.05 o 
   7   1   1      621.50      646.69     14.17 o 
   8   1   1       86.83       84.69      5.19 o 
   9   1   1        4.65        2.59      3.51 o 
  10   1   1      217.33      231.20     17.69 o 
  11   1   1       18.79       18.56      4.80 o 
  12   1   1        8.43        5.02      4.60 o 
 -12   2   1       80.32       86.10      4.83 o 
 -11   2   1        8.93        5.16      3.54 o 
 -10   2   1       59.25       58.37      6.19 o 
  -9   2   1       10.70       10.83      7.30 o 
  -8   2   1      159.82      164.83      7.47 o 
  -7   2   1      210.75      214.70      7.79 o 
  -6   2   1     1375.58     1486.87     40.47 o 
  -5   2   1      156.33      156.91      3.15 o 
  -4   2   1      998.42     1001.61     37.32 o 
  -3   2   1     2818.96     2675.99     59.30 o 
  -2   2   1      458.19      470.60      6.01 o 
  -1   2   1     2870.01     2686.99     25.26 o 
   0   2   1      704.80      700.88      7.98 o 
   1   2   1      483.37      470.99     15.41 o 
   2   2   1     3987.08     3670.09     41.98 o 
   3   2   1       95.05      102.36      3.95 o 
   4   2   1      320.48      292.85      5.50 o 
   5   2   1       83.98       70.99      3.89 o 
   6   2   1      878.14      850.67     30.97 o 
   7   2   1      147.99      148.81      7.62 o 
   8   2   1      137.79      140.02      8.23 o 
   9   2   1      142.23      149.31      8.26 o 
  10   2   1      159.75      152.01      9.53 o 
  11   2   1       92.68      104.99      6.91 o 
  12   2   1       50.83       48.59      4.93 o 
 -11   3   1      237.42      242.47     16.18 o 
 -10   3   1       24.66       22.44      2.93 o 
  -9   3   1      252.54      284.96      7.89 o 
  -8   3   1      347.49      376.50     12.68 o 
  -7   3   1        0.47        0.87      1.30 o 
  -6   3   1        7.32        8.22      1.14 o 
  -5   3   1      203.76      217.81     11.29 o 
  -4   3   1      495.70      513.96     11.05 o 
  -3   3   1      513.62      542.11     11.15 o 
  -2   3   1      507.01      502.00      6.41 o 
  -1   3   1     1042.04     1020.46     10.76 o 
   0   3   1      231.68      217.47      4.92 o 
   1   3   1      830.83      803.63     11.88 o 
   2   3   1      367.53      362.23      9.06 o 
   3   3   1      778.98      737.33     12.88 o 
   4   3   1      585.48      565.94     12.46 o 
   5   3   1      452.37      437.49      9.25 o 
   6   3   1       41.15       44.52      4.02 o 
   7   3   1      742.47      773.72     24.58 o 
   8   3   1      295.29      326.79     11.82 o 
   9   3   1       70.99       63.63      4.44 o 
  10   3   1      136.29      132.11     11.14 o 
  11   3   1       18.89       12.25     10.58 o 
 -10   4   1       15.20        9.94      7.69 o 
  -9   4   1       53.18       53.65      5.07 o 
  -8   4   1      166.98      171.76      7.78 o 
  -7   4   1       95.05       88.62      5.10 o 
  -6   4   1      109.11      101.06      5.75 o 
  -5   4   1      467.04      443.00     10.00 o 
  -4   4   1      127.04      131.99      6.61 o 
  -3   4   1      476.28      492.76     32.94 o 
  -2   4   1       12.18       10.01      1.58 o 
  -1   4   1      349.40      347.48     10.70 o 
   0   4   1      259.58      243.00      6.97 o 
   1   4   1      415.00      429.87     10.03 o 
   3   4   1       62.35       63.57      3.05 o 
   4   4   1      264.77      277.80      8.77 o 
   5   4   1      375.74      371.42     11.56 o 
   6   4   1      301.42      288.43     12.62 o 
   7   4   1      252.77      278.03     11.02 o 
   8   4   1       17.82       21.09      9.31 o 
   9   4   1       67.19       72.12      6.71 o 
  10   4   1       53.77       52.57      5.50 o 
  11   4   1      103.97      104.63      6.49 o 
 -10   5   1       12.49       12.32      3.16 o 
  -9   5   1       41.55       36.83      6.61 o 
  -8   5   1       54.36       52.12      8.70 o 
  -7   5   1      207.50      205.73      6.81 o 
  -6   5   1      411.50      478.52     16.01 o 
  -5   5   1      181.41      187.00     10.10 o 
  -4   5   1       41.94       40.07      3.87 o 
  -3   5   1      259.90      265.21     11.89 o 
  -2   5   1      366.91      359.54     12.57 o 
  -1   5   1       68.52       65.38      4.20 o 
   0   5   1      263.84      284.47      7.08 o 
   1   5   1      115.19      113.79      3.91 o 
   3   5   1      653.01      623.90     29.97 o 
   4   5   1       35.73       33.45      3.82 o 
   5   5   1       14.38       16.29      8.87 o 
   6   5   1        0.67        0.55      1.25 o 
   7   5   1       28.50       31.68      3.41 o 
   8   5   1      189.69      201.23     14.71 o 
   9   5   1      115.36      130.36      7.52 o 
  10   5   1       23.61       20.34      4.02 o 
  -9   6   1       14.56       17.55      4.67 o 
  -8   6   1       33.39       39.62      4.08 o 
  -7   6   1       11.29        6.41      6.02 o 
  -5   6   1      445.04      416.91     11.52 o 
  -4   6   1        4.22        5.35      2.38 o 
   3   6   1       28.67       28.66      4.31 o 
   4   6   1        1.84        4.70      4.06 o 
   5   6   1      115.98      128.64      7.44 o 
   6   6   1      393.73      385.12     21.03 o 
   7   6   1       10.71       11.51      9.20 o 
   8   6   1        2.53        2.56      2.78 o 
   9   6   1       60.72       61.62      4.68 o 
  -7   7   1       31.89       29.18      9.53 o 
  -6   7   1       14.84       13.07      8.33 o 
  -5   7   1       32.56       29.01      7.58 o 
  -4   7   1       77.90       75.59      7.05 o 
   3   7   1      785.66      791.44     43.18 o 
   5   7   1      129.07      128.18      8.78 o 
   6   7   1       37.98       40.39     12.69 o 
   7   7   1       17.07       13.60     12.01 o 
  -5   8   1      213.91      207.58     10.97 o 
  -4   8   1        4.53        5.92      7.65 o 
  -3   8   1       61.50       59.44      6.15 o 
   3   8   1        9.97       10.69     11.47 o 
   4   8   1       10.84        8.05     10.35 o 
   5   8   1       31.59       27.30      4.26 o 
  -5  -8   2        9.20       10.21     10.07 o 
  -4  -8   2        8.63        6.93      7.94 o 
  -3  -8   2       31.89       35.21      4.01 o 
  -2  -8   2        5.15        4.30      3.57 o 
  -1  -8   2      144.85      148.93      7.13 o 
   0  -8   2       22.75       21.38      3.77 o 
   1  -8   2      168.54      170.02      7.54 o 
   2  -8   2       48.32       55.33      6.86 o 
   3  -8   2       85.70       89.71     10.60 o 
   4  -8   2       44.17       42.21     13.09 o 
   5  -8   2       87.28       79.64      8.07 o 
  -7  -7   2      104.26      102.78      9.21 o 
  -6  -7   2       63.28       57.08     13.52 o 
  -5  -7   2       29.35       32.78     20.62 o 
  -4  -7   2      386.57      402.85     15.43 o 
  -3  -7   2       63.60       64.31      6.58 o 
  -2  -7   2       36.80       45.48      3.58 o 
  -1  -7   2       32.05       32.34      3.38 o 
   0  -7   2       53.48       55.24      4.10 o 
   1  -7   2       58.48       52.79      3.86 o 
   2  -7   2      336.58      333.90     15.18 o 
   3  -7   2        0.26        0.35      4.52 o 
   4  -7   2        8.03        6.84      4.94 o 
   5  -7   2        8.16        8.47      8.61 o 
   6  -7   2        0.07        0.54      3.31 o 
   7  -7   2       65.37       51.88      6.49 o 
  -9  -6   2       55.45       57.11      6.92 o 
  -8  -6   2       45.44       43.98      6.30 o 
  -7  -6   2       10.59       12.86      4.12 o 
  -6  -6   2      311.41      303.04     19.56 o 
  -5  -6   2        8.18        6.17      4.57 o 
  -4  -6   2      155.93      146.65      9.79 o 
  -3  -6   2      216.90      216.63      8.37 o 
  -2  -6   2       66.90       79.85      5.42 o 
  -1  -6   2     1056.17     1126.00     26.84 o 
   0  -6   2        1.29        3.40      2.43 o 
   1  -6   2       17.65       15.76      3.30 o 
   2  -6   2      184.41      180.28      7.29 o 
   4  -6   2      177.64      165.17     12.29 o 
   5  -6   2      142.01      133.94     11.64 o 
   6  -6   2      132.45      115.22      9.32 o 
   7  -6   2       44.20       45.02      6.22 o 
   8  -6   2       35.95       36.98      5.71 o 
 -10  -5   2       29.45       19.06      9.03 o 
  -9  -5   2      134.87      139.05     12.48 o 
  -8  -5   2       45.19       42.27      4.49 o 
  -7  -5   2      115.33      123.97      5.86 o 
  -6  -5   2       14.25       12.26      7.10 o 
  -5  -5   2       26.61       29.59      3.30 o 
  -4  -5   2       20.66       18.82      8.71 o 
  -3  -5   2      284.09      306.42     10.35 o 
  -2  -5   2       37.45       38.78      2.76 o 
  -1  -5   2       67.07       64.92      3.97 o 
   0  -5   2       81.22       80.75      7.40 o 
   1  -5   2      302.45      290.89     10.01 o 
   2  -5   2      925.41      903.15     26.14 o 
   3  -5   2      168.85      184.26     10.81 o 
   4  -5   2       14.89       12.00      1.86 o 
   5  -5   2      217.17      208.87      7.11 o 
   6  -5   2       36.85       35.81      3.18 o 
   7  -5   2      227.68      223.57     15.37 o 
   8  -5   2       21.28       28.05      5.39 o 
   9  -5   2       63.83       60.62      9.25 o 
  10  -5   2       21.59        8.86     13.59 o 
 -11  -4   2       66.52       58.84      7.09 o 
 -10  -4   2      106.39      119.83     11.87 o 
  -9  -4   2      119.09      128.04      8.17 o 
  -8  -4   2      242.59      242.13      8.32 o 
  -7  -4   2       58.34       67.70      4.50 o 
  -6  -4   2      184.01      179.07      7.18 o 
  -5  -4   2      201.95      203.16      8.15 o 
  -4  -4   2       26.59       29.64      2.82 o 
  -3  -4   2       41.70       48.93      2.94 o 
  -2  -4   2       66.94       68.29      3.31 o 
  -1  -4   2     1087.28     1010.86     39.55 o 
   0  -4   2      168.52      165.68      5.86 o 
   1  -4   2      279.22      277.83      8.19 o 
   2  -4   2       38.07       36.93      3.80 o 
   3  -4   2       72.50       80.32      3.54 o 
   4  -4   2      464.47      478.64     17.60 o 
   5  -4   2      469.12      502.48     15.70 o 
   6  -4   2      146.51      149.58      6.72 o 
   7  -4   2        3.00        2.92      2.07 o 
   8  -4   2      321.27      314.12     20.68 o 
   9  -4   2       38.14       39.15      4.57 o 
  10  -4   2      186.57      177.98     12.65 o 
 -11  -3   2       42.63       41.01      3.96 o 
 -10  -3   2       94.70       99.46      7.54 o 
  -9  -3   2      131.09      138.16      8.40 o 
  -8  -3   2       18.31       16.28      6.84 o 
  -7  -3   2      194.56      199.59      7.74 o 
  -6  -3   2      131.22      134.46      5.72 o 
  -5  -3   2      450.23      458.87     13.72 o 
  -4  -3   2      689.59      678.62     17.01 o 
  -3  -3   2       22.28       22.15      1.80 o 
  -2  -3   2     1367.57     1376.87     25.70 o 
  -1  -3   2      502.18      485.22      6.70 o 
   0  -3   2      236.89      242.67      4.99 o 
   1  -3   2      344.94      345.40      6.22 o 
   2  -3   2     1864.05     1774.20     31.13 o 
   3  -3   2      133.55      132.83      4.92 o 
   4  -3   2       71.97       77.38      4.18 o 
   5  -3   2       27.41       25.90      2.43 o 
   6  -3   2       49.04       53.57      4.01 o 
   7  -3   2      331.52      326.47     10.83 o 
   8  -3   2       71.03       63.83      4.32 o 
   9  -3   2      144.66      135.12      7.44 o 
  10  -3   2       82.87       78.37      5.95 o 
  11  -3   2        7.82        5.90      4.31 o 
 -12  -2   2       53.97       48.20      5.87 o 
 -11  -2   2        5.30        4.48      3.02 o 
 -10  -2   2      147.13      134.92     10.30 o 
  -9  -2   2       43.50       42.87      4.26 o 
  -8  -2   2      447.79      447.97     29.15 o 
  -7  -2   2       97.34       96.41     11.31 o 
  -6  -2   2      208.70      229.90      6.02 o 
  -5  -2   2      567.72      571.17     11.09 o 
  -4  -2   2       50.41       50.37      1.93 o 
  -3  -2   2      162.63      164.82      3.48 o 
  -2  -2   2     2759.35     2594.09     25.43 o 
  -1  -2   2     1480.47     1431.27     14.44 o 
   0  -2   2     1006.49     1005.85     16.23 o 
   1  -2   2     2069.53     1923.26     42.66 o 
   2  -2   2     1023.35      995.08     13.29 o 
   3  -2   2      339.55      323.17     12.27 o 
   4  -2   2      470.96      435.09     12.48 o 
   5  -2   2      213.72      230.88     12.25 o 
   6  -2   2      604.43      627.42     25.53 o 
   7  -2   2       66.26       65.55      6.12 o 
   8  -2   2       94.18       81.48      6.44 o 
   9  -2   2        8.18        6.48      3.23 o 
  10  -2   2       85.23      100.08      6.98 o 
  11  -2   2      104.25      102.49      8.43 o 
 -12  -1   2       13.55        6.12      5.70 o 
 -11  -1   2      197.45      216.17     12.48 o 
 -10  -1   2      198.78      180.30      6.86 o 
  -9  -1   2      229.42      209.93      7.86 o 
  -8  -1   2       90.36       89.34      2.16 o 
  -7  -1   2      397.10      412.88     10.57 o 
  -6  -1   2      318.17      317.07      6.42 o 
  -5  -1   2      809.32      736.37     17.19 o 
  -4  -1   2      418.17      427.17      5.77 o 
  -3  -1   2      966.25     1002.34     18.67 o 
  -2  -1   2     3858.51     3476.34     57.91 o 
  -1  -1   2      160.72      165.91      4.15 o 
   0  -1   2     1381.88     1292.24     15.79 o 
   2  -1   2     1033.42      977.06      8.66 o 
   3  -1   2     1634.97     1504.73     19.89 o 
   4  -1   2       50.32       54.68      2.40 o 
   5  -1   2      364.81      405.08     14.33 o 
   6  -1   2       31.11       35.46      3.47 o 
   7  -1   2       72.41       66.93      7.51 o 
   8  -1   2       54.36       49.20      4.47 o 
   9  -1   2      718.29      708.23     20.33 o 
  10  -1   2       23.88       24.27      3.83 o 
  11  -1   2        1.60        1.11      1.62 o 
  12  -1   2       22.43       20.85      2.99 o 
 -12   0   2       19.75       17.43      2.88 o 
 -11   0   2        2.45        1.52      2.68 o 
 -10   0   2      121.01      118.67      7.88 o 
  -9   0   2      164.90      163.87      4.67 o 
  -8   0   2      466.45      446.62     10.89 o 
  -7   0   2     1095.75     1030.18     21.69 o 
  -6   0   2      514.45      490.52     12.00 o 
  -5   0   2      610.69      602.46      7.98 o 
  -4   0   2      838.41      789.50     18.02 o 
  -3   0   2     1141.32     1021.80     10.29 o 
  -2   0   2      221.15      240.19      4.16 o 
   0   0   2       27.43       29.71      0.64 o 
   1   0   2       39.61       48.58      0.90 o 
   2   0   2      677.41      654.52      9.96 o 
   3   0   2      988.92     1005.73     16.50 o 
   4   0   2      164.96      158.14      2.92 o 
   5   0   2     1129.40     1187.19     18.57 o 
   6   0   2     1083.78     1050.43     55.91 o 
   7   0   2        0.74        1.85      1.52 o 
   8   0   2      161.03      175.89      9.94 o 
   9   0   2       11.69        9.19      4.39 o 
  10   0   2        6.52        4.57      5.29 o 
  11   0   2      256.72      278.80     13.56 o 
  12   0   2      164.91      163.69      9.46 o 
 -12   1   2       14.21       12.07      2.50 o 
 -11   1   2      199.89      190.01     12.10 o 
 -10   1   2      195.34      206.00     18.92 o 
  -9   1   2      225.09      206.60      5.53 o 
  -8   1   2       90.86       97.76      3.36 o 
  -7   1   2      383.18      390.47      8.29 o 
  -6   1   2      309.03      304.12     16.32 o 
  -5   1   2      800.06      751.33     14.50 o 
  -4   1   2      412.37      430.87      4.41 o 
  -3   1   2      973.10      986.64      8.42 o 
  -2   1   2     3884.00     3741.95     60.51 o 
  -1   1   2      159.58      166.79      1.92 o 
   0   1   2     1372.21     1257.16     15.45 o 
   2   1   2     1026.20      957.52     11.74 o 
   3   1   2     1611.68     1538.89     28.18 o 
   4   1   2       57.98       63.01      2.23 o 
   5   1   2      359.60      372.79     11.90 o 
   6   1   2       31.69       35.85      2.25 o 
   7   1   2       73.95       71.26      3.60 o 
   8   1   2       56.28       58.18      4.70 o 
   9   1   2      728.09      812.62     15.41 o 
  10   1   2       25.13       26.96      4.82 o 
  11   1   2        1.15       -0.08      2.78 o 
  12   1   2       22.31       18.76      9.24 o 
 -12   2   2       52.59       41.86     11.21 o 
 -11   2   2        4.67        4.19      3.71 o 
 -10   2   2      148.20      150.38      6.46 o 
  -9   2   2       44.44       40.67      2.85 o 
  -8   2   2      456.34      473.95     16.03 o 
  -7   2   2       98.71       97.40      5.77 o 
  -6   2   2      219.85      223.56     20.73 o 
  -5   2   2      570.23      563.75      9.23 o 
  -4   2   2       45.24       45.88      1.21 o 
  -3   2   2      151.94      156.71      2.19 o 
  -2   2   2     2727.29     2527.31     68.90 o 
  -1   2   2     1489.29     1488.58     20.87 o 
   0   2   2     1029.47      975.95     22.05 o 
   1   2   2     2096.08     1987.19     32.59 o 
   2   2   2     1031.18      957.02      8.50 o 
   3   2   2      348.22      338.06      4.46 o 
   4   2   2      458.98      424.35     20.90 o 
   5   2   2      205.55      212.47      9.58 o 
   6   2   2      615.84      586.29     17.79 o 
   7   2   2       68.57       67.30      7.12 o 
   8   2   2       90.19       75.16      5.51 o 
   9   2   2        8.96        8.93      9.07 o 
  10   2   2       85.08       97.26     16.08 o 
  11   2   2      108.25      119.67     13.78 o 
 -11   3   2       43.14       49.40      7.69 o 
 -10   3   2       93.49      101.12      6.38 o 
  -9   3   2      131.76      138.16      6.94 o 
  -8   3   2       17.29       15.68      7.07 o 
  -7   3   2      190.49      222.29      8.74 o 
  -6   3   2      134.56      137.15      6.16 o 
  -5   3   2      450.24      457.76     12.68 o 
  -4   3   2      688.08      689.71     17.77 o 
  -3   3   2       26.39       24.65      1.30 o 
  -2   3   2     1395.96     1400.00     25.77 o 
  -1   3   2      505.42      512.44      8.79 o 
   0   3   2      220.51      235.76      6.49 o 
   2   3   2     1853.64     1869.14     52.03 o 
   3   3   2      133.70      145.62      6.29 o 
   4   3   2       66.29       76.11      3.29 o 
   5   3   2       28.17       27.17      1.32 o 
   6   3   2       49.11       49.43      4.13 o 
   7   3   2      328.60      344.45     14.08 o 
   8   3   2       68.63       72.45      5.58 o 
   9   3   2      146.42      158.28     10.37 o 
  10   3   2       82.85       87.62      6.20 o 
  11   3   2        7.61        6.89      7.26 o 
 -11   4   2       68.28       53.95      7.65 o 
 -10   4   2      109.56      117.18      5.52 o 
  -9   4   2      116.66      127.82      7.12 o 
  -8   4   2      244.31      254.39      7.03 o 
  -7   4   2       56.73       63.76      3.99 o 
  -6   4   2      191.95      179.56      8.58 o 
  -5   4   2      201.33      197.30      6.50 o 
  -4   4   2       26.48       30.14      3.03 o 
  -2   4   2       62.86       57.02      4.06 o 
  -1   4   2     1071.97     1032.91     31.17 o 
   2   4   2       39.36       38.98      3.54 o 
   3   4   2       76.95       87.09      5.75 o 
   4   4   2      476.06      476.42     24.46 o 
   5   4   2      468.38      479.10     14.40 o 
   6   4   2      150.38      155.01      8.00 o 
   7   4   2        3.38        2.47      1.84 o 
   8   4   2      320.94      323.90     18.26 o 
   9   4   2       36.23       44.80      4.79 o 
  10   4   2      185.17      199.78     18.31 o 
 -10   5   2       30.03       27.30      5.08 o 
  -9   5   2      138.54      147.80      6.03 o 
  -8   5   2       44.64       39.54      4.74 o 
  -7   5   2      114.97      122.88      5.40 o 
  -6   5   2       14.31       12.03      7.06 o 
  -5   5   2       24.84       29.29      3.59 o 
  -4   5   2       18.02       16.84      2.61 o 
   3   5   2      170.24      186.28     10.36 o 
   4   5   2       14.51       13.07      8.88 o 
   5   5   2      208.87      196.61      9.00 o 
   6   5   2       36.63       37.69     16.58 o 
   7   5   2      221.48      215.31     16.43 o 
   8   5   2       21.10       19.06     11.42 o 
   9   5   2       66.39       70.07      7.87 o 
  10   5   2       24.48       20.36      3.23 o 
  -9   6   2       57.94       70.69      7.16 o 
  -8   6   2       43.80       40.54      3.64 o 
  -7   6   2       11.20       10.76      9.35 o 
  -6   6   2      311.19      308.77     17.37 o 
  -5   6   2        8.77        5.77      5.24 o 
  -4   6   2      154.85      146.99      9.03 o 
   3   6   2        0.92        3.16      3.48 o 
   4   6   2      170.68      174.25     10.72 o 
   5   6   2      140.14      156.33     11.18 o 
   6   6   2      134.48      139.23      9.53 o 
   7   6   2       44.93       40.74      5.62 o 
   8   6   2       36.60       39.01      9.74 o 
  -7   7   2      104.37      106.78      8.17 o 
  -6   7   2       63.50       56.43      4.91 o 
  -5   7   2       30.76       30.74      8.35 o 
  -4   7   2      387.40      394.68     19.16 o 
   3   7   2        0.20        1.69      1.59 o 
   4   7   2        8.44        4.95      5.17 o 
   5   7   2        8.90        7.82      7.05 o 
   6   7   2        0.07        0.47      3.31 o 
   7   7   2       64.00       58.69      7.29 o 
  -5   8   2        8.82        5.00      6.10 o 
  -4   8   2        9.42       13.98      3.40 o 
   2   8   2       48.31       59.91      7.23 o 
   3   8   2       82.35       76.63      9.78 o 
   4   8   2       43.78       41.27      5.37 o 
   5   8   2       86.29       81.24     13.82 o 
  -5  -8   3       45.04       36.43      5.26 o 
  -4  -8   3      195.38      196.07     11.96 o 
  -3  -8   3       25.30       27.57      3.47 o 
  -2  -8   3       68.39       61.21      5.11 o 
  -1  -8   3        6.64        4.35      3.33 o 
   0  -8   3       27.41       16.66     10.80 o 
   1  -8   3      147.89      142.90      7.46 o 
   2  -8   3       42.10       42.26      6.68 o 
   3  -8   3      108.79      109.26     12.23 o 
   4  -8   3       17.76        9.88     13.67 o 
  -7  -7   3       42.26       37.18     14.67 o 
  -6  -7   3        5.47        7.44      8.64 o 
  -5  -7   3      256.39      237.77     12.02 o 
  -4  -7   3       78.45       73.23      8.33 o 
  -3  -7   3       88.85       94.08      8.73 o 
  -2  -7   3       25.34       23.05      3.40 o 
  -1  -7   3       31.69       33.15      3.89 o 
   0  -7   3      249.02      253.23     11.87 o 
   1  -7   3       32.03       35.00      3.45 o 
   2  -7   3       40.79       43.25      5.26 o 
   3  -7   3       86.78       76.27      7.37 o 
   4  -7   3       51.96       48.34      7.51 o 
   6  -7   3      109.76      122.43     14.39 o 
   7  -7   3        0.80        1.95      3.16 o 
  -9  -6   3       15.33        9.83     11.80 o 
  -8  -6   3      117.39      109.82      6.80 o 
  -7  -6   3       72.50       67.54     15.04 o 
  -6  -6   3       31.03       32.10      5.00 o 
  -5  -6   3        6.07        4.65      3.93 o 
  -4  -6   3       33.71       35.46     10.81 o 
  -3  -6   3       31.97       31.58      3.10 o 
  -2  -6   3      643.77      678.53     21.29 o 
  -1  -6   3      102.53      101.66      5.76 o 
   0  -6   3      113.50      112.08      6.87 o 
   1  -6   3      281.41      274.13     10.86 o 
   2  -6   3        3.34        1.54      2.40 o 
   3  -6   3      303.40      314.08     16.98 o 
   4  -6   3       32.09       34.35      5.18 o 
   5  -6   3        6.00        3.86      5.49 o 
   6  -6   3      308.77      303.34     24.40 o 
   7  -6   3       98.64      100.56      8.85 o 
   8  -6   3       73.96       69.68      7.42 o 
 -10  -5   3      226.57      227.03     12.95 o 
  -9  -5   3       57.21       51.22      7.50 o 
  -8  -5   3        9.09        8.43      4.67 o 
  -7  -5   3       60.98       61.52      4.70 o 
  -6  -5   3       22.70       22.17      4.30 o 
  -5  -5   3      179.25      173.81     10.31 o 
  -4  -5   3      196.79      203.13     10.90 o 
  -3  -5   3      196.95      203.84      7.54 o 
  -2  -5   3      262.06      270.74      9.63 o 
  -1  -5   3       70.79       69.34      3.87 o 
   0  -5   3      113.09      105.92      9.22 o 
   1  -5   3      283.40      299.00     10.74 o 
   2  -5   3      220.28      217.40     14.17 o 
   3  -5   3       35.65       31.77      4.10 o 
   4  -5   3      364.72      382.41     13.11 o 
   5  -5   3       63.44       64.69      4.16 o 
   6  -5   3      256.62      242.07     23.48 o 
   7  -5   3       38.56       37.02      5.07 o 
   8  -5   3       59.94       49.84      6.66 o 
   9  -5   3      147.90      132.83     14.45 o 
 -11  -4   3      156.30      166.13     10.01 o 
 -10  -4   3        9.66        7.94      4.96 o 
  -9  -4   3       27.25       21.69     12.22 o 
  -8  -4   3      119.25      126.07      6.15 o 
  -7  -4   3      444.18      427.39     15.34 o 
  -6  -4   3      403.56      387.25     14.85 o 
  -5  -4   3       53.27       59.17      3.65 o 
  -4  -4   3      375.16      380.36      8.62 o 
  -3  -4   3       59.93       67.77      2.93 o 
  -2  -4   3     1750.83     1708.92     41.72 o 
  -1  -4   3      526.61      556.18     11.91 o 
   0  -4   3      433.10      470.15     10.83 o 
   1  -4   3      864.84      843.21     15.91 o 
   2  -4   3      272.26      282.55     12.87 o 
   3  -4   3      113.39      107.49      4.32 o 
   4  -4   3        6.29        7.73      3.66 o 
   5  -4   3      553.31      516.90     14.75 o 
   6  -4   3      168.96      169.14      6.92 o 
   7  -4   3       43.39       43.66      3.42 o 
   8  -4   3       73.25       66.55      4.97 o 
   9  -4   3      268.02      263.95      9.36 o 
  10  -4   3       26.56       23.99      4.93 o 
 -11  -3   3       10.75        8.42      7.23 o 
 -10  -3   3       12.95       10.92      7.09 o 
  -9  -3   3       29.14       24.36      3.74 o 
  -8  -3   3      146.78      144.41      7.69 o 
  -7  -3   3      229.67      229.00      6.09 o 
  -6  -3   3      349.73      367.08      8.23 o 
  -5  -3   3     1491.35     1464.85     27.32 o 
  -4  -3   3      132.12      137.35      5.62 o 
  -3  -3   3      526.40      502.83      7.18 o 
  -2  -3   3      271.98      283.93      5.58 o 
  -1  -3   3      164.18      193.46      4.05 o 
   0  -3   3      318.79      328.54      6.12 o 
   1  -3   3      587.93      581.78     15.86 o 
   2  -3   3      897.46      838.57     12.38 o 
   3  -3   3      866.83      845.62     20.49 o 
   4  -3   3      402.03      394.29     17.15 o 
   5  -3   3       12.74        8.96      5.52 o 
   6  -3   3      388.93      384.73     13.26 o 
   7  -3   3       48.04       48.23      3.82 o 
   8  -3   3      185.49      186.01      7.57 o 
   9  -3   3       49.67       45.55      9.16 o 
  10  -3   3        3.36        1.02      1.96 o 
  11  -3   3       22.25       23.12      9.06 o 
 -12  -2   3       16.50       16.80      3.31 o 
 -11  -2   3       65.56       66.40      5.16 o 
 -10  -2   3      122.40      133.07      8.99 o 
  -9  -2   3       81.97       95.09      5.98 o 
  -8  -2   3        1.27        1.49      0.76 o 
  -7  -2   3      283.74      283.87      7.66 o 
  -6  -2   3      868.91      838.02     15.62 o 
  -5  -2   3      341.65      352.19      7.98 o 
  -4  -2   3      289.00      296.36      6.04 o 
  -3  -2   3      289.61      286.18      4.80 o 
  -2  -2   3       22.64       20.48      1.02 o 
  -1  -2   3      250.01      264.07      6.98 o 
   0  -2   3      656.15      604.97      6.27 o 
   1  -2   3       76.89       68.70      2.60 o 
   2  -2   3      436.03      443.62      7.50 o 
   3  -2   3      422.13      431.24      9.23 o 
   4  -2   3      186.93      191.42      5.89 o 
   5  -2   3     1362.48     1448.63     46.20 o 
   6  -2   3      343.45      358.49     15.37 o 
   7  -2   3       83.04       95.24      8.05 o 
   8  -2   3       74.27       70.05      6.23 o 
   9  -2   3       80.37       89.27      8.57 o 
  10  -2   3      311.40      313.45     10.03 o 
  11  -2   3       23.39       23.31      4.63 o 
 -12  -1   3      166.76      158.89     11.69 o 
 -11  -1   3       53.63       51.63      4.73 o 
 -10  -1   3       68.26       70.79      5.02 o 
  -9  -1   3      255.02      242.26     17.86 o 
  -8  -1   3      181.80      198.21      8.70 o 
  -7  -1   3      484.37      503.46     18.62 o 
  -6  -1   3        2.46        1.75      0.88 o 
  -5  -1   3      161.72      165.96      3.33 o 
  -4  -1   3      684.94      680.53      6.66 o 
  -3  -1   3     3591.91     3395.88     58.24 o 
  -2  -1   3      928.09      923.39     13.40 o 
   0  -1   3      359.91      371.90      4.08 o 
   1  -1   3      401.29      418.23     11.26 o 
   2  -1   3     1595.04     1552.02     17.27 o 
   3  -1   3      207.27      221.25      3.36 o 
   4  -1   3       88.71       96.04      2.39 o 
   5  -1   3      224.06      230.27      5.01 o 
   6  -1   3      279.06      284.31      8.16 o 
   7  -1   3      287.64      321.58     15.25 o 
   8  -1   3      604.14      650.34     25.59 o 
   9  -1   3      112.90      125.32      7.80 o 
  10  -1   3       16.60       15.61     10.17 o 
  11  -1   3       72.07       72.07      8.29 o 
 -12   0   3       41.29       30.42     24.01 o 
 -11   0   3       87.12       81.37      6.45 o 
 -10   0   3        0.41        0.21      1.58 o 
  -9   0   3       34.97       39.22      2.20 o 
  -8   0   3      173.90      168.18      5.30 o 
  -7   0   3      221.82      240.04      6.11 o 
  -6   0   3      724.61      721.48     10.88 o 
  -5   0   3        9.18        7.92      0.76 o 
  -4   0   3     2209.01     2074.17     68.22 o 
  -3   0   3       41.50       46.48      0.88 o 
  -2   0   3      976.42      892.60     21.73 o 
  -1   0   3     4270.22     3903.92     41.59 o 
   0   0   3      426.82      470.67      6.89 o 
   2   0   3      219.16      263.77      6.46 o 
   3   0   3        9.03        6.71      0.73 o 
   4   0   3       15.98       20.22      1.30 o 
   5   0   3     1108.21     1074.60     17.46 o 
   6   0   3      362.90      367.12     10.05 o 
   7   0   3       89.42       86.32      3.56 o 
   8   0   3       15.96       16.53      9.26 o 
   9   0   3      111.64      123.11      7.53 o 
  10   0   3       38.43       39.92     11.06 o 
  11   0   3       70.21       60.58     13.07 o 
 -12   1   3      169.60      166.26     18.15 o 
 -11   1   3       53.14       60.08      5.10 o 
 -10   1   3       67.90       69.78      5.64 o 
  -9   1   3      250.04      241.40      9.41 o 
  -8   1   3      186.45      197.84      8.16 o 
  -7   1   3      488.09      481.10      9.32 o 
  -6   1   3        2.86        2.48      1.10 o 
  -5   1   3      155.22      165.49      3.76 o 
  -4   1   3      703.09      676.22      9.95 o 
  -3   1   3     3599.26     3336.39     39.32 o 
  -2   1   3      926.11      918.67     13.19 o 
  -1   1   3     4237.32     3787.69     43.70 o 
   0   1   3      368.41      374.80      4.65 o 
   1   1   3      408.91      409.48     12.76 o 
   2   1   3     1570.87     1565.93     23.03 o 
   3   1   3      198.36      212.40      6.85 o 
   4   1   3       85.41       86.92      2.21 o 
   5   1   3      226.43      227.50      4.75 o 
   6   1   3      273.95      313.07     12.82 o 
   7   1   3      295.01      307.26     13.59 o 
   8   1   3      601.12      610.08     24.14 o 
   9   1   3      111.72      112.46      7.96 o 
  10   1   3       16.04       16.30     11.44 o 
  11   1   3       69.89       70.52      8.25 o 
 -12   2   3       16.37       15.43     15.00 o 
 -11   2   3       64.12       54.93      6.66 o 
 -10   2   3      122.43      119.38      5.12 o 
  -9   2   3       81.57       87.77      5.91 o 
  -8   2   3        1.94        2.49      1.09 o 
  -7   2   3      275.06      277.56      9.81 o 
  -6   2   3      874.63      863.30     18.24 o 
  -5   2   3      347.80      359.53      6.27 o 
  -4   2   3      304.05      300.34      4.75 o 
  -3   2   3      289.96      287.94      5.49 o 
  -2   2   3       21.47       17.23      0.83 o 
  -1   2   3      270.10      278.44      3.22 o 
   0   2   3      666.99      628.55      7.28 o 
   1   2   3       84.04       73.75      1.65 o 
   2   2   3      429.52      435.67      5.57 o 
   3   2   3      422.12      435.00     28.47 o 
   4   2   3      198.66      197.94      4.50 o 
   5   2   3     1362.52     1382.41     81.17 o 
   6   2   3      345.81      343.45     11.59 o 
   7   2   3       87.36       96.49      5.62 o 
   8   2   3       76.08       79.99      5.15 o 
   9   2   3       80.34       82.37      7.35 o 
  10   2   3      312.46      323.56     11.90 o 
  11   2   3       22.12       22.46      3.74 o 
 -11   3   3       11.75       11.91      9.97 o 
 -10   3   3       10.49        6.76      2.93 o 
  -9   3   3       28.76       24.98      2.23 o 
  -8   3   3      141.47      143.37      9.11 o 
  -7   3   3      221.26      216.83      7.75 o 
  -6   3   3      339.33      361.44      9.73 o 
  -5   3   3     1475.71     1446.18     46.21 o 
  -4   3   3      130.80      131.54      3.01 o 
  -3   3   3      517.02      503.22     16.59 o 
  -2   3   3      277.98      295.13      7.36 o 
  -1   3   3      174.40      205.50      3.39 o 
   0   3   3      305.09      339.15      7.87 o 
   2   3   3      903.90      789.56     19.96 o 
   3   3   3      869.57      904.82     22.43 o 
   4   3   3      396.49      372.94     33.71 o 
   5   3   3       12.89       11.73      1.58 o 
   6   3   3      382.83      375.27     15.82 o 
   7   3   3       42.73       39.21      3.56 o 
   8   3   3      187.11      191.91      7.59 o 
   9   3   3       47.93       54.69     10.23 o 
  10   3   3        3.75        3.01      3.27 o 
  11   3   3       23.15       21.48      3.46 o 
 -11   4   3      153.17      156.63     12.88 o 
 -10   4   3        9.53        4.99      9.46 o 
  -9   4   3       26.19       23.89      5.61 o 
  -8   4   3      115.41      131.33      8.83 o 
  -7   4   3      457.74      442.79     12.27 o 
  -6   4   3      411.06      403.36     10.39 o 
  -5   4   3       54.54       58.67      3.10 o 
  -4   4   3      377.84      406.20     11.36 o 
  -3   4   3       64.87       73.40      4.38 o 
  -2   4   3     1745.44     1786.47     61.50 o 
  -1   4   3      517.77      526.50     14.60 o 
   2   4   3      275.67      290.26     13.03 o 
   3   4   3      109.15       95.68      6.02 o 
   4   4   3        7.44        8.18      1.64 o 
   5   4   3      562.03      554.91     13.70 o 
   6   4   3      171.65      158.43      8.08 o 
   7   4   3       41.27       42.21      4.20 o 
   8   4   3       73.64       76.63      6.35 o 
   9   4   3      267.84      268.30      9.13 o 
  10   4   3       24.40       25.68      3.67 o 
 -10   5   3      229.61      235.07     14.32 o 
  -9   5   3       56.61       49.95      6.06 o 
  -8   5   3        8.29        6.92      4.17 o 
  -7   5   3       61.81       57.05      3.40 o 
  -6   5   3       23.54       23.23      2.07 o 
  -5   5   3      180.84      188.32      7.11 o 
  -4   5   3      198.52      198.22      7.58 o 
  -3   5   3      204.94      206.33      9.81 o 
  -2   5   3      261.14      273.81     11.46 o 
   2   5   3      220.52      218.75     14.56 o 
   3   5   3       38.15       38.16      4.52 o 
   4   5   3      363.28      373.54     13.86 o 
   5   5   3       60.58       58.84      3.39 o 
   6   5   3      253.73      254.62     13.48 o 
   7   5   3       40.30       37.90      4.31 o 
   8   5   3       61.13       58.79     10.80 o 
   9   5   3      147.80      136.67     13.16 o 
  -9   6   3       14.80        6.60      8.78 o 
  -8   6   3      117.24      114.92      8.53 o 
  -7   6   3       71.48       81.05      5.49 o 
  -6   6   3       31.15       34.96      3.07 o 
  -5   6   3        6.08        5.43      2.22 o 
  -4   6   3       30.82       29.31      3.66 o 
   2   6   3        3.44        2.43      4.09 o 
   3   6   3      298.43      307.15     16.82 o 
   4   6   3       31.05       29.48      5.32 o 
   5   6   3        5.85        5.69      3.02 o 
   6   6   3      312.56      329.19     12.29 o 
   7   6   3       98.10       95.30      7.33 o 
   8   6   3       70.33       65.92      5.58 o 
  -6   7   3        5.33        3.73      3.76 o 
  -5   7   3      261.90      255.03      9.51 o 
  -4   7   3       78.80       75.38      9.20 o 
   2   7   3       42.45       46.31     12.22 o 
   3   7   3       84.91       88.30      7.48 o 
   4   7   3       55.00       57.12      6.50 o 
   5   7   3        3.18        5.07      5.08 o 
   6   7   3      113.43      109.37     13.67 o 
   7   7   3        0.76        1.01      1.62 o 
  -5   8   3       45.09       49.12      4.60 o 
  -4   8   3      189.94      177.09      9.73 o 
   2   8   3       41.40       45.46     15.76 o 
   3   8   3      103.69      112.26     14.43 o 
   4   8   3       18.21       19.32      3.84 o 
  -5  -8   4       98.47       91.54      8.20 o 
  -4  -8   4      124.98      128.71      9.44 o 
  -3  -8   4       62.63       57.41      5.14 o 
  -2  -8   4        5.12        6.81      4.43 o 
  -1  -8   4       11.03        7.39      6.66 o 
   0  -8   4      107.98      109.88      6.33 o 
   1  -8   4        7.74        4.70      9.63 o 
   2  -8   4       23.28       14.45     15.19 o 
   3  -8   4       52.68       57.26      6.37 o 
   4  -8   4       17.68       15.65      4.41 o 
  -7  -7   4       21.68       22.55      6.06 o 
  -6  -7   4       84.09       79.20      9.92 o 
  -5  -7   4       53.00       52.56      6.33 o 
  -4  -7   4       51.75       51.19      6.40 o 
  -3  -7   4      102.62      103.66      5.77 o 
  -2  -7   4       48.17       42.26      3.34 o 
  -1  -7   4      312.38      330.09     14.81 o 
   0  -7   4       79.26       76.61      6.89 o 
   1  -7   4        9.33        9.97      5.94 o 
   2  -7   4      114.72      119.45      9.01 o 
   3  -7   4      154.34      155.58     13.42 o 
   4  -7   4      123.68      119.85     15.57 o 
   5  -7   4       18.71       12.66     13.65 o 
   6  -7   4       13.68       10.69     14.61 o 
  -9  -6   4      202.85      190.65     11.88 o 
  -8  -6   4      176.28      176.88     12.92 o 
  -7  -6   4       62.49       59.49      6.19 o 
  -6  -6   4      151.07      143.43     10.54 o 
  -5  -6   4       83.84       92.73      9.76 o 
  -4  -6   4      118.97      128.29      9.78 o 
  -3  -6   4      107.16      109.59      7.48 o 
  -2  -6   4       17.40       19.56      3.37 o 
  -1  -6   4       61.59       59.05      4.08 o 
   0  -6   4      416.24      422.29     14.01 o 
   1  -6   4       23.70       19.66     10.35 o 
   2  -6   4      443.26      458.96     22.04 o 
   3  -6   4        7.90        9.20     11.59 o 
   4  -6   4        4.96        3.54      3.39 o 
   5  -6   4      341.33      341.18     18.81 o 
   6  -6   4        0.68        0.97      2.01 o 
   7  -6   4       19.95       18.38     10.03 o 
   8  -6   4       12.26       13.18     12.01 o 
 -10  -5   4       13.38        7.36      8.35 o 
  -9  -5   4       18.40       17.35      4.55 o 
  -8  -5   4       41.29       39.01      5.07 o 
  -7  -5   4      142.41      143.55      8.49 o 
  -6  -5   4      436.36      438.67     15.75 o 
  -5  -5   4       70.75       76.05      6.75 o 
  -4  -5   4      209.93      213.94      8.28 o 
  -3  -5   4      678.94      669.49     16.27 o 
  -2  -5   4      104.95      112.68      5.44 o 
  -1  -5   4       82.75       78.82      3.69 o 
   0  -5   4      242.18      248.51      8.71 o 
   1  -5   4      109.91      103.96      6.96 o 
   2  -5   4      308.50      296.30     15.95 o 
   3  -5   4       89.60      102.59      8.52 o 
   4  -5   4       22.08       31.20      5.47 o 
   5  -5   4       33.76       32.56      4.62 o 
   6  -5   4       19.68       25.42     17.03 o 
   7  -5   4       13.54       13.95      9.99 o 
   8  -5   4      421.80      490.07     18.75 o 
   9  -5   4       90.37       95.73     16.56 o 
 -11  -4   4      137.55      139.95      7.62 o 
 -10  -4   4       17.15       14.29     12.08 o 
  -9  -4   4      132.52      140.57      8.38 o 
  -8  -4   4        9.88        8.76      5.01 o 
  -7  -4   4       72.59       73.90      4.53 o 
  -6  -4   4      116.15      118.67      4.83 o 
  -5  -4   4       27.18       29.39      2.48 o 
  -4  -4   4      103.83       98.47      5.40 o 
  -3  -4   4      319.61      326.31      8.23 o 
  -2  -4   4      395.16      399.85      9.76 o 
  -1  -4   4      121.00      134.19      4.25 o 
   0  -4   4     1432.74     1419.95     42.60 o 
   1  -4   4       54.80       52.73      3.57 o 
   2  -4   4      326.43      330.26     11.02 o 
   3  -4   4      118.74      111.10      3.68 o 
   4  -4   4      334.95      359.99     12.77 o 
   5  -4   4      376.56      369.50     11.30 o 
   6  -4   4       42.27       37.49      4.70 o 
   7  -4   4       30.58       28.82      3.07 o 
   8  -4   4       28.13       26.89      4.29 o 
   9  -4   4       99.70       98.41      6.01 o 
  10  -4   4       24.93       13.54     15.60 o 
 -11  -3   4       21.61       20.69      4.09 o 
 -10  -3   4      121.81      115.74      7.81 o 
  -9  -3   4       54.73       51.55      4.51 o 
  -8  -3   4      212.80      224.61     14.56 o 
  -7  -3   4       57.44       57.61      3.11 o 
  -6  -3   4       82.59       83.51      3.69 o 
  -5  -3   4      174.73      182.86      5.76 o 
  -4  -3   4      420.20      449.55      9.54 o 
  -3  -3   4      486.39      494.43      8.91 o 
  -2  -3   4       77.74       81.82      2.83 o 
  -1  -3   4      139.71      137.21      3.50 o 
   0  -3   4       70.57       61.50      2.41 o 
   1  -3   4      798.60      841.93     31.05 o 
   2  -3   4      492.51      463.81     16.55 o 
   3  -3   4      120.57      120.42      5.17 o 
   4  -3   4      876.04      861.54     25.48 o 
   5  -3   4      723.67      644.36     26.77 o 
   6  -3   4      187.59      186.98      9.61 o 
   7  -3   4       45.73       46.33      5.21 o 
   8  -3   4      115.70      104.69      8.76 o 
   9  -3   4       58.90       55.10      5.33 o 
  10  -3   4       21.32       23.75      5.05 o 
 -12  -2   4      183.56      174.21      7.96 o 
 -11  -2   4       68.16       73.96      5.32 o 
 -10  -2   4       14.24       13.57      6.38 o 
  -9  -2   4       73.60       68.19      4.80 o 
  -8  -2   4       53.80       54.12      3.03 o 
  -7  -2   4      293.39      283.64     11.81 o 
  -6  -2   4      212.07      221.93      7.86 o 
  -5  -2   4     1340.90     1328.40     36.93 o 
  -4  -2   4      122.96      126.74      6.08 o 
  -3  -2   4      366.79      377.56      5.98 o 
  -2  -2   4     1083.36     1017.66      9.77 o 
  -1  -2   4      255.83      266.94      5.53 o 
   0  -2   4      515.43      508.50     12.55 o 
   1  -2   4     1813.74     1778.98     20.58 o 
   2  -2   4       56.72       56.43      2.79 o 
   3  -2   4      411.97      374.66      8.70 o 
   4  -2   4      976.09      939.45     30.80 o 
   5  -2   4      150.43      146.67      6.21 o 
   6  -2   4      117.56      115.93      7.40 o 
   7  -2   4      548.82      512.63     21.24 o 
   8  -2   4       58.08       61.14      6.21 o 
   9  -2   4      173.18      176.76     11.31 o 
  10  -2   4       75.97       70.46      7.08 o 
  11  -2   4       74.81       78.60      5.51 o 
 -12  -1   4        4.87        2.66      5.69 o 
 -11  -1   4       20.51       20.05      3.54 o 
 -10  -1   4      224.37      219.05     10.61 o 
  -9  -1   4      268.37      277.96      9.36 o 
  -8  -1   4      405.07      401.03     12.76 o 
  -7  -1   4       30.22       29.82      1.62 o 
  -6  -1   4      153.08      156.28      3.80 o 
  -5  -1   4      312.06      305.41      8.68 o 
  -4  -1   4      306.25      331.05      4.94 o 
  -3  -1   4      922.41      904.57      9.54 o 
  -2  -1   4       66.67       70.05      2.21 o 
  -1  -1   4     1178.01     1104.41     14.96 o 
   0  -1   4      466.63      456.52     10.50 o 
   1  -1   4     2256.85     2182.66     53.44 o 
   2  -1   4      820.01      763.43      8.01 o 
   3  -1   4      228.91      228.89      8.58 o 
   4  -1   4      769.29      725.35     13.36 o 
   5  -1   4       56.93       62.09      2.89 o 
   6  -1   4      396.65      411.34      8.12 o 
   7  -1   4      149.49      142.70      8.12 o 
   8  -1   4       78.04       76.10      6.11 o 
   9  -1   4      188.75      185.39     17.83 o 
  10  -1   4      102.56      100.31      7.07 o 
  11  -1   4       61.89       62.74      6.46 o 
 -12   0   4       19.80       14.86     14.63 o 
 -11   0   4       21.47       28.01      4.44 o 
 -10   0   4       33.78       39.71      6.34 o 
  -9   0   4       15.39       12.45      3.14 o 
  -8   0   4      549.28      523.84     14.90 o 
  -7   0   4      653.59      621.47     13.08 o 
  -6   0   4       62.96       66.03      2.00 o 
  -5   0   4       56.38       52.68      1.40 o 
  -4   0   4      162.04      167.00      2.07 o 
  -3   0   4       12.94       17.05      0.87 o 
  -2   0   4      149.34      164.47      2.64 o 
  -1   0   4      509.49      499.01     11.23 o 
   0   0   4       99.92      103.71      1.62 o 
   1   0   4      274.31      298.14      7.13 o 
   2   0   4        1.30        0.28      0.74 o 
   3   0   4     1845.27     1732.50     17.90 o 
   4   0   4      379.59      353.58      5.68 o 
   5   0   4       87.29       95.76      3.11 o 
   6   0   4      238.51      241.64      5.33 o 
   7   0   4      125.27      119.86     10.53 o 
   8   0   4       91.48      101.84     15.17 o 
   9   0   4      196.14      215.01     14.13 o 
  10   0   4      122.26      120.93     10.36 o 
  11   0   4        0.69        0.91      2.71 o 
 -12   1   4        5.26        4.52      6.18 o 
 -11   1   4       20.45       15.85     16.07 o 
 -10   1   4      221.74      210.93     12.06 o 
  -9   1   4      269.25      270.09      7.64 o 
  -8   1   4      415.93      422.60      9.05 o 
  -7   1   4       29.22       29.23      1.76 o 
  -6   1   4      146.95      150.24      3.57 o 
  -5   1   4      319.50      316.17      4.24 o 
  -4   1   4      284.85      308.61      4.34 o 
  -3   1   4      909.87      893.49     12.06 o 
  -2   1   4       65.16       71.50      1.68 o 
  -1   1   4     1165.81     1096.49     17.25 o 
   0   1   4      479.97      471.63     10.47 o 
   1   1   4     2276.19     2200.13     40.93 o 
   2   1   4      816.92      756.44      8.10 o 
   3   1   4      231.98      224.16      3.63 o 
   4   1   4      783.73      749.66     17.85 o 
   5   1   4       56.32       59.78      3.13 o 
   6   1   4      392.62      410.89      9.44 o 
   7   1   4      145.69      149.00      7.71 o 
   8   1   4       76.65       74.20      5.85 o 
   9   1   4      180.85      170.07     11.85 o 
  10   1   4      104.18      106.67      7.12 o 
  11   1   4       63.23       66.46      9.09 o 
 -12   2   4      185.15      176.37     14.19 o 
 -11   2   4       68.59       74.84      8.68 o 
 -10   2   4       14.67       13.30      6.77 o 
  -9   2   4       71.04       69.08      3.54 o 
  -8   2   4       57.25       59.64      2.91 o 
  -7   2   4      286.81      281.42      9.61 o 
  -6   2   4      209.07      226.33      4.46 o 
  -5   2   4     1348.38     1304.36     16.56 o 
  -4   2   4      124.27      130.90      2.90 o 
  -3   2   4      357.95      355.06      7.38 o 
  -2   2   4     1080.41     1037.39      7.91 o 
  -1   2   4      263.88      271.97      4.14 o 
   0   2   4      499.03      494.92     20.09 o 
   1   2   4     1814.08     1805.52     34.57 o 
   2   2   4       51.17       52.87      2.15 o 
   3   2   4      426.88      422.40     17.88 o 
   4   2   4      985.62      907.47     18.77 o 
   5   2   4      147.35      146.60      5.08 o 
   6   2   4      118.41      126.04      4.40 o 
   7   2   4      552.46      591.44     22.34 o 
   8   2   4       57.79       59.93      5.13 o 
   9   2   4      169.70      177.84     10.36 o 
  10   2   4       77.62       83.92      6.53 o 
  11   2   4       71.93       72.98      7.01 o 
 -11   3   4       21.48       14.81     17.51 o 
 -10   3   4      126.07      133.48      8.50 o 
  -9   3   4       55.49       59.59      4.59 o 
  -8   3   4      213.69      208.82      8.64 o 
  -7   3   4       59.63       61.31      3.10 o 
  -6   3   4       77.06       80.86      2.31 o 
  -5   3   4      183.81      188.22      5.39 o 
  -4   3   4      411.60      451.07      8.28 o 
  -3   3   4      481.34      477.84     10.64 o 
  -2   3   4       76.33       81.66      2.79 o 
  -1   3   4      143.34      146.84      3.65 o 
   0   3   4       68.87       59.63      5.00 o 
   1   3   4      807.42      804.47     15.86 o 
   2   3   4      503.28      467.63     20.65 o 
   3   3   4      120.57      114.02      6.96 o 
   4   3   4      875.73      897.49     39.76 o 
   5   3   4      716.92      677.95     18.86 o 
   6   3   4      193.66      191.92      8.61 o 
   7   3   4       43.01       44.69      6.90 o 
   8   3   4      114.07      117.24      9.84 o 
   9   3   4       60.37       54.60     13.48 o 
  10   3   4       22.77       23.73      4.03 o 
 -11   4   4      135.06      120.97      5.92 o 
 -10   4   4       17.70       16.52      3.26 o 
  -9   4   4      124.86      115.20      9.29 o 
  -8   4   4       11.24       13.22      4.17 o 
  -7   4   4       75.60       76.38      6.68 o 
  -6   4   4      112.24      109.39      4.63 o 
  -5   4   4       26.25       25.26      1.99 o 
  -4   4   4      106.00      104.67      4.04 o 
  -3   4   4      328.55      313.13     15.57 o 
  -2   4   4      403.07      422.97     16.48 o 
   1   4   4       56.80       57.45      4.80 o 
   2   4   4      313.75      310.48     19.62 o 
   3   4   4      126.13      126.80      5.00 o 
   4   4   4      333.32      349.03     17.22 o 
   5   4   4      378.74      393.52     10.89 o 
   6   4   4       40.42       39.42      6.08 o 
   7   4   4       30.98       35.11      3.54 o 
   8   4   4       27.70       24.85      5.18 o 
   9   4   4      100.50      113.13      7.65 o 
  10   4   4       24.35       23.07      9.07 o 
 -10   5   4       14.24        7.35      5.91 o 
  -9   5   4       19.15       12.54     11.27 o 
  -8   5   4       39.58       32.08      9.91 o 
  -7   5   4      143.95      141.94      8.48 o 
  -6   5   4      430.92      451.84     18.98 o 
  -5   5   4       68.61       72.19      4.11 o 
  -4   5   4      210.12      204.16      6.43 o 
  -3   5   4      680.28      648.99     21.92 o 
  -2   5   4      103.39      103.81      4.96 o 
   2   5   4      306.92      276.32     12.50 o 
   3   5   4       85.61       87.60      7.02 o 
   4   5   4       22.97       31.93      5.17 o 
   5   5   4       34.50       32.82      2.59 o 
   6   5   4       20.37       18.93      3.40 o 
   7   5   4       12.09       11.53      7.30 o 
   8   5   4      428.16      455.34     17.65 o 
   9   5   4       89.16      100.69      7.08 o 
  -8   6   4      177.43      189.76     18.40 o 
  -7   6   4       62.98       57.14      5.53 o 
  -6   6   4      152.43      151.18      8.24 o 
  -5   6   4       79.36       85.44      7.15 o 
  -4   6   4      117.15      115.09      7.98 o 
   2   6   4      441.72      421.91     20.30 o 
   3   6   4        8.20        8.91      4.95 o 
   4   6   4        4.91        3.75      2.51 o 
   5   6   4      343.24      327.92     18.44 o 
   6   6   4        0.71        2.25      2.29 o 
   7   6   4       18.11       14.37     10.12 o 
   8   6   4       12.61        8.67      7.29 o 
  -5   7   4       51.56       47.75      4.01 o 
  -4   7   4       52.88       49.26      5.48 o 
   2   7   4      115.78      109.92      9.03 o 
   3   7   4      157.39      189.92     16.13 o 
   4   7   4      123.98      112.57      7.52 o 
   5   7   4       18.00       12.72      9.99 o 
   6   7   4       13.82       15.32      9.96 o 
  -4   8   4      125.89      139.43      8.44 o 
   1   8   4        7.65        8.59      6.72 o 
   2   8   4       21.51       14.04      3.86 o 
   3   8   4       52.78       56.92      6.81 o 
   4   8   4       17.13        9.39     12.14 o 
  -4  -8   5        2.40        1.58      3.11 o 
  -3  -8   5       52.45       56.30      4.62 o 
  -2  -8   5       23.89       21.38      3.84 o 
  -1  -8   5       69.24       65.28      6.23 o 
   0  -8   5       14.71       10.12      8.18 o 
   1  -8   5       24.73       23.45      4.15 o 
   2  -8   5       53.93       55.39      6.79 o 
   3  -8   5       30.44       29.50      4.85 o 
  -7  -7   5       27.19       24.46      4.60 o 
  -6  -7   5       25.06       26.29     10.90 o 
  -5  -7   5       69.44       68.69      7.58 o 
  -3  -7   5       32.60       37.05      3.81 o 
  -2  -7   5       37.55       37.47      4.08 o 
  -1  -7   5       43.34       41.76      3.55 o 
   0  -7   5       34.09       37.32      6.56 o 
   1  -7   5      151.74      142.68      9.70 o 
   2  -7   5      194.29      188.15     17.63 o 
   3  -7   5       88.45       91.59     11.29 o 
   4  -7   5       11.93        8.89      7.92 o 
   5  -7   5       73.67       78.27      7.85 o 
   6  -7   5       82.18       80.21      8.09 o 
  -9  -6   5       33.85       29.59      3.91 o 
  -8  -6   5      111.76      106.67     12.02 o 
  -7  -6   5       76.50       66.79      6.17 o 
  -6  -6   5       27.61       23.52     11.71 o 
  -5  -6   5      172.15      183.63     17.49 o 
  -4  -6   5       20.62       21.74     12.22 o 
  -3  -6   5       53.94       50.11      3.47 o 
  -2  -6   5      219.13      216.42     11.77 o 
  -1  -6   5      277.11      283.82     11.41 o 
   0  -6   5       99.05      106.82      5.84 o 
   1  -6   5       22.24       17.81      8.03 o 
   2  -6   5        4.40        2.94      5.93 o 
   3  -6   5       95.29       92.20      6.85 o 
   4  -6   5      128.92      127.00     10.35 o 
   5  -6   5       27.99       23.44      5.47 o 
   6  -6   5        8.02        4.91      7.00 o 
   7  -6   5       41.31       45.13      6.78 o 
 -10  -5   5       43.41       37.16      4.44 o 
  -9  -5   5       56.84       58.44      5.16 o 
  -8  -5   5       49.99       48.65      4.76 o 
  -7  -5   5       35.03       38.21      4.82 o 
  -6  -5   5       11.84        7.78      5.41 o 
  -5  -5   5       92.03       82.90      4.76 o 
  -4  -5   5      842.83      912.29     28.65 o 
  -3  -5   5       36.36       35.88      2.71 o 
  -2  -5   5      643.38      647.33     16.10 o 
  -1  -5   5       93.49      101.80      4.74 o 
   0  -5   5      151.44      145.38      5.72 o 
   1  -5   5      517.05      512.87     14.78 o 
   2  -5   5       71.11       59.94      4.81 o 
   3  -5   5      125.92      131.51      8.83 o 
   4  -5   5      119.93      115.90     10.91 o 
   5  -5   5       27.47       26.91      5.48 o 
   6  -5   5      111.89      102.99      9.58 o 
   7  -5   5      337.28      324.99     24.14 o 
   8  -5   5       42.70       38.01      5.65 o 
 -11  -4   5       38.87       39.04      4.39 o 
 -10  -4   5       67.10       72.96      5.87 o 
  -9  -4   5       94.99      103.33      7.64 o 
  -8  -4   5       46.26       47.17      4.91 o 
  -7  -4   5      201.28      197.79      7.17 o 
  -6  -4   5      208.20      204.24      7.95 o 
  -5  -4   5      143.67      145.66      5.59 o 
  -4  -4   5       13.26       17.42      7.30 o 
  -3  -4   5      175.43      177.24      5.13 o 
  -2  -4   5      910.67      898.71     20.10 o 
  -1  -4   5      131.83      122.16      5.09 o 
   0  -4   5      191.44      188.70      5.98 o 
   1  -4   5      316.19      323.81      9.51 o 
   2  -4   5       62.67       61.09      3.94 o 
   3  -4   5       35.76       31.44      1.84 o 
   4  -4   5     1076.87     1049.80     21.19 o 
   5  -4   5       30.96       33.98      3.25 o 
   6  -4   5       53.49       47.02      4.19 o 
   7  -4   5      200.89      188.97      9.03 o 
   8  -4   5      130.20      127.78     12.48 o 
   9  -4   5       61.24       54.01      7.70 o 
 -11  -3   5      169.57      157.47     11.70 o 
 -10  -3   5        3.75        1.25      1.76 o 
  -9  -3   5      261.71      260.51     12.92 o 
  -8  -3   5      372.42      357.00     14.69 o 
  -7  -3   5       29.99       28.76      2.76 o 
  -6  -3   5      645.13      663.14     16.54 o 
  -5  -3   5       71.12       64.62      3.28 o 
  -4  -3   5      440.29      479.50     12.19 o 
  -3  -3   5      180.81      181.17      4.91 o 
  -2  -3   5      280.54      292.92      6.72 o 
  -1  -3   5      245.16      264.69      4.82 o 
   0  -3   5      453.13      433.29      8.15 o 
   1  -3   5      295.68      290.39     10.79 o 
   2  -3   5      144.95      150.97      5.53 o 
   3  -3   5      551.76      526.17     15.54 o 
   4  -3   5      227.48      217.95      7.66 o 
   5  -3   5       30.09       24.55      2.95 o 
   6  -3   5       12.82       10.28      6.88 o 
   7  -3   5      215.96      213.08     16.76 o 
   8  -3   5      192.10      192.38     11.96 o 
   9  -3   5        0.20       -0.42      2.64 o 
  10  -3   5       98.32       86.99      5.56 o 
 -12  -2   5      103.46      111.25     12.66 o 
 -11  -2   5       12.55        7.18      3.99 o 
 -10  -2   5       55.13       59.55      4.24 o 
  -9  -2   5       69.18       73.69      4.77 o 
  -8  -2   5      175.62      166.22      6.51 o 
  -7  -2   5      170.97      175.66      6.05 o 
  -6  -2   5        8.28       11.57      1.96 o 
  -5  -2   5      639.41      648.89     15.70 o 
  -4  -2   5       59.79       65.91      2.92 o 
  -3  -2   5      978.32      946.41     14.10 o 
  -2  -2   5      325.85      347.74      6.78 o 
  -1  -2   5     1540.46     1571.64     16.30 o 
   0  -2   5     1577.06     1657.80     19.88 o 
   1  -2   5      631.47      660.61     12.61 o 
   2  -2   5      348.73      329.53     16.41 o 
   3  -2   5      196.27      191.61      6.66 o 
   4  -2   5      245.33      239.94      8.60 o 
   5  -2   5      124.23      121.03      5.18 o 
   6  -2   5      179.36      176.29      7.40 o 
   7  -2   5       47.38       42.83     13.48 o 
   8  -2   5       26.88       26.35     15.81 o 
   9  -2   5       89.39       88.84      8.99 o 
  10  -2   5       52.01       42.81      5.48 o 
 -12  -1   5      104.37      103.18     10.94 o 
 -11  -1   5      116.04      115.29     14.86 o 
 -10  -1   5       16.69       15.42      6.15 o 
  -9  -1   5      191.07      193.60      7.88 o 
  -8  -1   5       15.67       15.52      1.84 o 
  -7  -1   5      119.70      120.30      3.48 o 
  -6  -1   5      474.22      479.59      9.46 o 
  -5  -1   5      411.10      418.84      6.80 o 
  -4  -1   5       41.81       36.04      1.75 o 
  -3  -1   5       75.97       76.19      2.45 o 
  -2  -1   5       35.53       34.46      0.96 o 
  -1  -1   5      694.72      662.28      8.35 o 
   0  -1   5      685.34      710.88      6.71 o 
   1  -1   5      332.53      353.33      8.02 o 
   2  -1   5      215.64      242.48      4.50 o 
   3  -1   5      756.53      742.11     10.70 o 
   4  -1   5        7.88        7.42      1.24 o 
   5  -1   5      300.52      315.71      8.06 o 
   6  -1   5       53.95       59.56      3.29 o 
   7  -1   5      228.33      207.31     11.89 o 
   8  -1   5      411.66      454.51     21.29 o 
   9  -1   5       13.35       13.75     11.39 o 
  10  -1   5      111.35      122.99      9.58 o 
  11  -1   5       95.54       87.02      7.24 o 
 -12   0   5       63.73       77.50      9.47 o 
 -11   0   5       21.55       24.10     25.70 o 
 -10   0   5       50.02       45.05      3.39 o 
  -9   0   5      464.52      479.56     13.29 o 
  -8   0   5        8.85       10.39      2.22 o 
  -7   0   5       76.07       78.23      2.16 o 
  -6   0   5       66.15       65.53      1.94 o 
  -5   0   5      382.48      391.48      6.30 o 
  -4   0   5       99.62       89.81      1.74 o 
  -3   0   5     2653.07     2641.90     78.98 o 
  -2   0   5      795.35      712.02     11.15 o 
  -1   0   5       20.15       22.35      0.75 o 
   0   0   5      635.66      635.92     17.62 o 
   1   0   5      429.65      444.59      5.17 o 
   2   0   5      447.70      420.51     14.06 o 
   3   0   5        9.74       12.13      1.13 o 
   4   0   5       13.59       11.76      1.47 o 
   5   0   5      458.43      446.11     13.54 o 
   6   0   5      716.53      640.76     51.06 o 
   7   0   5      329.15      323.78     14.25 o 
   8   0   5      401.23      432.24     20.94 o 
   9   0   5       47.56       47.06      4.96 o 
  10   0   5      247.94      243.11     12.31 o 
  11   0   5      120.42      119.80      8.24 o 
 -12   1   5      103.18       97.42     11.07 o 
 -11   1   5      120.66      105.67     16.75 o 
 -10   1   5       16.68       16.22      2.35 o 
  -9   1   5      188.74      190.85      6.27 o 
  -8   1   5       15.39       13.17      1.70 o 
  -7   1   5      121.64      123.38      4.30 o 
  -6   1   5      462.31      449.77     10.76 o 
  -5   1   5      408.57      406.07     11.55 o 
  -4   1   5       41.69       34.57      1.71 o 
  -3   1   5       76.70       76.92      2.56 o 
  -2   1   5       36.04       35.26      0.82 o 
  -1   1   5      712.79      659.06     17.32 o 
   0   1   5      712.91      703.05      6.33 o 
   2   1   5      212.14      231.94     11.65 o 
   3   1   5      754.13      747.53     48.40 o 
   4   1   5        8.40        8.32      1.95 o 
   5   1   5      302.00      325.70      8.28 o 
   6   1   5       53.61       54.89      3.07 o 
   7   1   5      225.80      217.07     14.30 o 
   8   1   5      419.36      453.32     20.52 o 
   9   1   5       13.87       14.15     10.84 o 
  10   1   5      116.60      138.48      8.85 o 
  11   1   5       93.39       92.04      6.92 o 
 -12   2   5      103.15       83.14     22.04 o 
 -10   2   5       51.79       55.83      5.11 o 
  -9   2   5       67.91       73.50      7.33 o 
  -8   2   5      173.47      165.23      5.56 o 
  -7   2   5      166.42      165.90      5.06 o 
  -6   2   5        8.86       12.94      1.03 o 
  -5   2   5      647.33      642.13     21.26 o 
  -4   2   5       56.12       58.87      1.88 o 
  -3   2   5     1002.46      953.51     17.35 o 
  -2   2   5      329.82      337.56      7.02 o 
  -1   2   5     1546.90     1547.29     48.11 o 
   0   2   5     1556.32     1646.41     22.20 o 
   1   2   5      623.34      659.62      9.60 o 
   2   2   5      337.80      343.42      9.43 o 
   3   2   5      195.00      196.39      9.61 o 
   4   2   5      232.30      250.70      8.32 o 
   5   2   5      122.33      122.15      4.67 o 
   6   2   5      185.00      184.96      6.32 o 
   7   2   5       48.34       47.47      4.08 o 
   8   2   5       28.18       28.71      6.02 o 
   9   2   5       84.10       89.28      8.52 o 
  10   2   5       53.83       48.33     12.46 o 
 -11   3   5      166.44      162.07     17.50 o 
 -10   3   5        3.12        1.54      2.17 o 
  -9   3   5      266.31      278.09     12.72 o 
  -8   3   5      378.25      365.78     14.84 o 
  -7   3   5       28.13       24.23      1.84 o 
  -6   3   5      664.82      637.92     15.08 o 
  -5   3   5       73.92       72.69      2.24 o 
  -4   3   5      431.78      469.31      9.40 o 
  -3   3   5      184.94      188.20      4.42 o 
  -2   3   5      274.88      292.61      5.96 o 
  -1   3   5      256.69      270.01      6.61 o 
   0   3   5      452.13      458.29      8.98 o 
   1   3   5      289.67      287.71      8.34 o 
   2   3   5      147.61      155.73      7.59 o 
   3   3   5      548.02      530.86     14.26 o 
   4   3   5      225.69      222.59     16.81 o 
   5   3   5       34.16       34.05      2.86 o 
   6   3   5       11.44       11.16      6.57 o 
   7   3   5      215.07      234.64     12.18 o 
   8   3   5      189.87      220.75     12.15 o 
   9   3   5        0.23        0.46      1.89 o 
  10   3   5       97.16      104.10      7.46 o 
 -11   4   5       39.77       31.11      4.95 o 
 -10   4   5       69.22       67.59      5.04 o 
  -9   4   5       96.41       96.33      6.62 o 
  -8   4   5       43.99       42.61      5.09 o 
  -7   4   5      199.22      203.91      8.90 o 
  -6   4   5      208.64      208.94      7.57 o 
  -5   4   5      138.85      133.71      7.38 o 
  -4   4   5       12.40       12.08      1.07 o 
  -3   4   5      186.09      195.00      5.56 o 
  -2   4   5      885.38      796.28     28.72 o 
   0   4   5      189.71      175.90      9.09 o 
   1   4   5      314.10      319.98      9.49 o 
   2   4   5       66.94       61.36      3.05 o 
   3   4   5       35.01       33.11      4.28 o 
   4   4   5     1074.91     1015.60     23.43 o 
   5   4   5       29.97       32.15      2.48 o 
   6   4   5       51.29       45.63      4.42 o 
   7   4   5      195.76      187.84     15.06 o 
   8   4   5      132.45      130.86      6.78 o 
   9   4   5       61.81       63.80      8.08 o 
 -10   5   5       41.58       32.74      3.69 o 
  -9   5   5       55.01       56.21      6.20 o 
  -8   5   5       53.00       52.94      7.02 o 
  -7   5   5       35.00       37.04      4.79 o 
  -6   5   5       11.14        8.05      1.69 o 
  -5   5   5       88.37       77.56      4.20 o 
  -4   5   5      849.81      861.95     23.47 o 
  -3   5   5       37.25       38.16      3.15 o 
   1   5   5      510.57      495.21     13.26 o 
   2   5   5       74.88       71.64      4.41 o 
   3   5   5      130.07      136.68      5.73 o 
   4   5   5      120.62      127.96      7.96 o 
   5   5   5       29.22       28.24      5.61 o 
   6   5   5      112.50      101.88      7.19 o 
   7   5   5      338.79      345.28     11.14 o 
   8   5   5       43.64       38.23     10.38 o 
  -9   6   5       33.35       21.63     17.45 o 
  -5   6   5      173.71      187.80     11.30 o 
  -4   6   5       19.67       16.58      3.29 o 
   1   6   5       20.43       22.76     15.20 o 
   2   6   5        3.99        3.89      1.77 o 
   3   6   5       90.73       83.12      4.40 o 
   4   6   5      128.11      129.81      6.28 o 
   5   6   5       28.17       27.50     16.10 o 
   6   6   5        7.41        6.88      3.73 o 
   7   6   5       44.10       51.03      5.40 o 
  -4   7   5      169.97      166.62      9.99 o 
   1   7   5      147.63      141.22     12.73 o 
   2   7   5      192.03      208.45     12.45 o 
   3   7   5       87.03       95.31      4.75 o 
   4   7   5       12.39       11.90     11.49 o 
   5   7   5       71.79       66.77     11.07 o 
   6   7   5       77.73       81.39      7.31 o 
   1   8   5       24.82       18.34     13.62 o 
   2   8   5       53.49       56.35      5.11 o 
   3   8   5       29.39       31.57      4.92 o 
  -3  -8   6      157.94      146.87      9.18 o 
  -2  -8   6       11.24        7.62      7.63 o 
  -1  -8   6       11.07        7.76      7.88 o 
   0  -8   6       10.25        6.90      8.96 o 
   1  -8   6       41.53       33.64      7.29 o 
   2  -8   6       17.38       11.83     12.63 o 
  -7  -7   6      225.98      216.10     11.72 o 
  -6  -7   6       79.37       77.51      7.63 o 
  -5  -7   6      100.38      100.77     11.18 o 
  -4  -7   6       82.08       78.60     16.74 o 
  -3  -7   6       29.48       30.51      3.12 o 
  -2  -7   6       32.17       32.08      2.99 o 
  -1  -7   6        7.34        4.89      4.07 o 
   0  -7   6      215.34      212.78     16.27 o 
   1  -7   6       23.03       21.97     12.74 o 
   3  -7   6       76.62       77.59      7.48 o 
   4  -7   6       58.49       50.11      7.30 o 
   5  -7   6       98.65       84.53      7.46 o 
  -8  -6   6       38.00       35.85      5.33 o 
  -7  -6   6        0.40        1.75      1.83 o 
  -6  -6   6       79.05       82.24     11.10 o 
  -5  -6   6        1.75        3.41      5.50 o 
  -4  -6   6       22.37       20.27      9.31 o 
  -3  -6   6      115.50      117.52      4.58 o 
  -2  -6   6       87.65       88.61      3.85 o 
  -1  -6   6      144.13      139.47      6.28 o 
   0  -6   6       64.29       64.58      5.02 o 
   1  -6   6        6.17        6.38      4.91 o 
   2  -6   6      186.20      180.69     12.61 o 
   3  -6   6      162.93      168.59     11.27 o 
   4  -6   6       50.21       49.81      6.35 o 
   5  -6   6        1.19        0.55      2.25 o 
   6  -6   6      143.64      139.04     14.95 o 
   7  -6   6       49.28       48.58      6.39 o 
 -10  -5   6       85.64       88.59      6.09 o 
  -9  -5   6      278.30      265.33     18.59 o 
  -8  -5   6        2.43        7.74      5.37 o 
  -7  -5   6       85.86       81.67      4.60 o 
  -6  -5   6       77.46       85.18      6.11 o 
  -5  -5   6      121.32      121.47      6.34 o 
  -4  -5   6      251.27      250.32     10.15 o 
  -3  -5   6      215.15      217.92      7.25 o 
  -2  -5   6      245.50      270.48      7.77 o 
  -1  -5   6       16.54       18.53      2.80 o 
   0  -5   6      557.79      589.57     18.87 o 
   1  -5   6       73.37       77.21      5.32 o 
   2  -5   6      292.71      263.92     10.15 o 
   3  -5   6      553.55      541.05     18.66 o 
   4  -5   6       13.19       12.01     13.82 o 
   5  -5   6      351.31      347.04     21.12 o 
   6  -5   6       28.19       31.26      5.71 o 
   7  -5   6        4.97        2.65      3.83 o 
   8  -5   6        5.24        4.84      7.66 o 
 -10  -4   6       25.37       22.91      3.67 o 
  -9  -4   6        5.62        6.43      2.82 o 
  -8  -4   6      309.76      311.68     22.28 o 
  -7  -4   6       73.36       69.98      4.01 o 
  -6  -4   6      647.61      685.71     15.72 o 
  -5  -4   6      357.59      371.07     17.08 o 
  -4  -4   6      150.51      158.43      7.75 o 
  -3  -4   6      401.14      420.17     11.17 o 
  -2  -4   6       27.89       25.62      2.05 o 
  -1  -4   6       43.81       43.71      2.62 o 
   0  -4   6      233.63      241.44     10.69 o 
   1  -4   6      176.32      173.48      7.83 o 
   2  -4   6      123.14      125.44      4.38 o 
   3  -4   6      197.80      183.92      7.79 o 
   4  -4   6        3.80        6.99      3.70 o 
   5  -4   6      167.73      166.84      7.89 o 
   6  -4   6       91.48       76.33      6.22 o 
   7  -4   6       54.87       57.21     16.55 o 
   8  -4   6       63.81       67.65     10.85 o 
   9  -4   6       26.84       27.89      4.99 o 
 -11  -3   6       74.02       67.69      9.24 o 
 -10  -3   6       58.55       59.53      4.59 o 
  -9  -3   6       80.65       78.35      5.51 o 
  -8  -3   6       63.06       60.90      4.07 o 
  -7  -3   6      163.43      163.22      5.41 o 
  -6  -3   6      414.76      396.36     11.46 o 
  -5  -3   6      150.48      152.08      5.44 o 
  -4  -3   6      375.40      372.32     12.20 o 
  -3  -3   6      207.44      220.98      5.85 o 
  -2  -3   6      674.41      662.24     13.55 o 
  -1  -3   6       91.90      104.89      3.10 o 
   0  -3   6      197.13      198.05      6.83 o 
   1  -3   6      149.19      142.50      4.45 o 
   2  -3   6      449.38      476.92     18.94 o 
   3  -3   6       95.70       95.89      5.30 o 
   4  -3   6      530.65      523.58     17.85 o 
   5  -3   6       29.24       23.59      4.27 o 
   6  -3   6       94.28       92.65      5.50 o 
   7  -3   6      423.13      449.67     25.79 o 
   8  -3   6       47.59       43.92      5.01 o 
   9  -3   6      138.08      132.77      9.12 o 
  10  -3   6       45.32       49.52      6.24 o 
 -12  -2   6        7.45        7.80      9.35 o 
 -11  -2   6        0.36        3.09      6.15 o 
 -10  -2   6      103.18       89.20      7.86 o 
  -9  -2   6       30.42       33.21      3.08 o 
  -8  -2   6      128.18      133.97      4.52 o 
  -7  -2   6      282.43      278.25     17.55 o 
  -6  -2   6      274.40      284.00      8.96 o 
  -5  -2   6      251.17      260.41     11.45 o 
  -4  -2   6      329.89      354.42      8.64 o 
  -3  -2   6       50.57       53.19      3.70 o 
  -2  -2   6      117.22      130.46      3.46 o 
  -1  -2   6     1245.42     1194.18     18.68 o 
   0  -2   6      460.03      504.22      8.72 o 
   1  -2   6      457.07      465.54     11.32 o 
   2  -2   6      125.86      115.37      8.24 o 
   3  -2   6      482.47      479.20     21.96 o 
   4  -2   6      834.40      785.55     71.80 o 
   5  -2   6       86.34       87.97      4.64 o 
   6  -2   6      497.41      503.65     15.78 o 
   7  -2   6       34.15       28.58     10.14 o 
   8  -2   6       52.17       45.09      4.84 o 
   9  -2   6       35.39       41.00      5.68 o 
  10  -2   6      244.61      256.96     13.09 o 
 -12  -1   6       57.98       44.00     34.55 o 
 -11  -1   6       32.65       29.76     20.74 o 
 -10  -1   6       11.52       10.53     14.39 o 
  -9  -1   6       55.46       51.29      3.51 o 
  -8  -1   6      126.50      130.28      4.92 o 
  -7  -1   6      442.20      467.16     12.02 o 
  -6  -1   6       70.85       72.81      1.94 o 
  -5  -1   6      134.18      135.33      4.36 o 
  -4  -1   6      499.38      481.06     15.13 o 
  -3  -1   6       49.07       42.51      1.86 o 
  -2  -1   6      578.93      538.05     28.99 o 
  -1  -1   6       50.26       62.97      2.07 o 
   0  -1   6       82.71       95.91      2.72 o 
   1  -1   6      687.49      653.15     12.02 o 
   2  -1   6     1462.61     1475.23     42.98 o 
   3  -1   6      102.14      105.27      4.52 o 
   4  -1   6      233.69      248.48      9.93 o 
   5  -1   6      117.48      111.20      5.30 o 
   6  -1   6      201.27      203.04      7.02 o 
   7  -1   6      258.25      251.66      8.95 o 
   8  -1   6       11.13       10.27      6.89 o 
   9  -1   6       13.51       13.93     10.89 o 
  10  -1   6        8.13        8.76      6.15 o 
 -12   0   6       47.55       27.11     24.78 o 
 -11   0   6      131.94      113.89     10.58 o 
 -10   0   6      414.34      368.81     27.63 o 
  -9   0   6       62.81       60.32      3.53 o 
  -8   0   6       75.46       77.96      3.05 o 
  -7   0   6       51.90       48.30      1.93 o 
  -6   0   6      120.30      118.30      2.66 o 
  -5   0   6      311.22      319.98      5.80 o 
  -4   0   6      111.79      109.73      2.50 o 
  -3   0   6      156.07      190.03      4.81 o 
  -2   0   6       60.50       58.57      1.37 o 
  -1   0   6     2579.65     2495.19     26.24 o 
   0   0   6      410.72      451.30      5.70 o 
   1   0   6      815.34      763.29     35.90 o 
   2   0   6       55.35       70.92      2.85 o 
   3   0   6     1038.99      918.58     26.90 o 
   4   0   6      524.08      544.71     15.79 o 
   5   0   6      613.25      637.79     18.55 o 
   6   0   6       53.73       54.06      3.30 o 
   7   0   6      211.12      201.72     11.36 o 
   8   0   6       20.47       17.87     13.00 o 
   9   0   6      147.03      152.77     12.29 o 
  10   0   6       95.56       94.54      9.91 o 
 -12   1   6       62.18       60.93      8.43 o 
 -11   1   6       34.51       29.72     11.37 o 
 -10   1   6       11.16        9.26      4.50 o 
  -9   1   6       57.25       64.69      9.44 o 
  -8   1   6      127.33      136.67      4.30 o 
  -7   1   6      455.68      472.30     11.97 o 
  -6   1   6       72.45       75.00      1.86 o 
  -5   1   6      132.71      143.17      4.28 o 
  -4   1   6      505.32      495.35      9.77 o 
  -3   1   6       50.58       48.79      2.06 o 
  -2   1   6      572.88      541.62     12.88 o 
  -1   1   6       53.98       69.82      1.49 o 
   0   1   6       84.71       96.39      2.31 o 
   1   1   6      704.88      668.06     12.66 o 
   2   1   6     1445.79     1469.57     24.05 o 
   3   1   6       98.31       92.48      4.58 o 
   4   1   6      231.89      242.67      7.44 o 
   5   1   6      112.75      106.65      6.06 o 
   6   1   6      196.78      199.18      9.26 o 
   7   1   6      262.71      259.40     10.62 o 
   8   1   6       11.26        9.37      6.00 o 
   9   1   6       12.98       12.85      6.49 o 
  10   1   6        7.58        7.73      7.10 o 
 -12   2   6        6.42        2.90      6.14 o 
 -11   2   6        0.18        2.21      4.81 o 
 -10   2   6       99.80       88.29      6.68 o 
  -9   2   6       31.89       30.93      7.10 o 
  -8   2   6      122.35      128.22      6.03 o 
  -7   2   6      288.61      283.99      7.00 o 
  -6   2   6      262.89      261.30      6.09 o 
  -5   2   6      255.99      254.82     10.21 o 
  -4   2   6      334.57      343.36     10.16 o 
  -3   2   6       46.16       49.43      3.35 o 
  -2   2   6      122.65      135.42      2.90 o 
  -1   2   6     1243.38     1148.36     15.64 o 
   0   2   6      456.86      483.04     10.16 o 
   1   2   6      458.59      437.77     22.23 o 
   2   2   6      125.86      119.42      4.56 o 
   3   2   6      486.32      467.93     27.61 o 
   4   2   6      833.08      822.05     42.36 o 
   5   2   6       81.91       82.37      4.57 o 
   6   2   6      491.42      503.39     13.82 o 
   7   2   6       34.75       34.94      3.88 o 
   8   2   6       48.63       46.67      4.59 o 
   9   2   6       34.87       39.63      4.33 o 
  10   2   6      244.22      242.34     13.49 o 
 -11   3   6       71.29       78.11      5.40 o 
 -10   3   6       58.13       52.96      4.52 o 
  -9   3   6       82.56       81.98      8.76 o 
  -8   3   6       62.39       54.92      4.89 o 
  -7   3   6      165.76      177.09      7.95 o 
  -6   3   6      410.30      388.51      8.50 o 
  -5   3   6      156.83      159.25      3.79 o 
  -4   3   6      367.84      354.21      9.31 o 
  -3   3   6      204.03      218.21      5.85 o 
  -2   3   6      682.21      684.64     17.62 o 
  -1   3   6       96.37      105.71      4.00 o 
   0   3   6      188.95      198.89      6.17 o 
   1   3   6      154.54      149.75      8.10 o 
   2   3   6      457.98      451.09     13.65 o 
   3   3   6       93.09       97.33      3.71 o 
   4   3   6      539.04      531.00     19.42 o 
   5   3   6       28.51       25.74      2.48 o 
   6   3   6       99.62       99.15      6.97 o 
   7   3   6      421.14      469.75     25.66 o 
   8   3   6       47.88       47.80      5.81 o 
   9   3   6      137.17      140.88      8.77 o 
  10   3   6       47.85       53.98      5.89 o 
 -10   4   6       26.18       15.17      9.53 o 
  -9   4   6        6.29        7.93      5.89 o 
  -8   4   6      304.79      328.91     14.73 o 
  -7   4   6       75.44       70.20      4.99 o 
  -6   4   6      642.73      675.47     16.83 o 
  -5   4   6      358.17      364.12      8.97 o 
  -4   4   6      155.39      153.60      5.14 o 
  -3   4   6      392.87      404.78     10.26 o 
  -2   4   6       24.83       22.09      1.80 o 
  -1   4   6       45.57       43.10      4.23 o 
   0   4   6      234.82      239.82     10.80 o 
   1   4   6      180.94      170.79      7.32 o 
   2   4   6      122.39      127.15      6.33 o 
   3   4   6      192.23      174.72      5.90 o 
   4   4   6        5.03        7.50      3.51 o 
   5   4   6      165.18      160.98      8.47 o 
   6   4   6       88.79       92.00      5.99 o 
   7   4   6       55.74       53.28      9.32 o 
   8   4   6       59.90       57.67      5.30 o 
   9   4   6       28.45       28.55      4.18 o 
 -10   5   6       86.90       97.46      6.55 o 
  -9   5   6      278.04      308.82     12.40 o 
  -8   5   6        2.35        1.85      2.72 o 
  -7   5   6       89.98       79.63      5.28 o 
  -6   5   6       77.52       82.57      6.36 o 
  -5   5   6      119.68      119.11      5.64 o 
  -4   5   6      260.00      249.14      6.36 o 
  -3   5   6      212.85      199.55      7.55 o 
  -2   5   6      246.89      240.56     12.38 o 
  -1   5   6       17.28       15.97      9.79 o 
   0   5   6      548.97      547.19     15.94 o 
   1   5   6       74.94       80.99      4.90 o 
   2   5   6      290.92      277.79      8.71 o 
   3   5   6      556.71      624.09     12.42 o 
   4   5   6       13.17       14.40      3.08 o 
   5   5   6      354.61      361.16     21.09 o 
   6   5   6       27.58       31.66      4.27 o 
   7   5   6        5.80        8.10      4.48 o 
   8   5   6        4.15        7.85      4.68 o 
  -8   6   6       36.26       33.64      4.95 o 
  -7   6   6        0.43        0.73      3.99 o 
  -1   6   6      146.83      149.53     13.88 o 
   0   6   6       65.92       71.96      6.33 o 
   1   6   6        5.36        4.17      2.75 o 
   2   6   6      186.36      183.90      8.90 o 
   3   6   6      166.21      179.86      8.13 o 
   4   6   6       49.55       51.00      5.26 o 
   5   6   6        1.09        3.06      2.19 o 
   6   6   6      145.42      138.98     13.57 o 
   7   6   6       50.47       53.96      5.73 o 
  -7   7   6      222.88      231.62     12.89 o 
  -1   7   6        6.44        3.26      4.73 o 
   0   7   6      215.72      218.13     13.16 o 
   1   7   6       22.82       17.65      8.90 o 
   2   7   6        4.44        2.91      2.94 o 
   3   7   6       79.33       77.70      4.90 o 
   4   7   6       57.35       64.03      8.37 o 
   5   7   6       96.88       88.42      7.21 o 
  -1   8   6        9.64        8.48      6.73 o 
   0   8   6       10.56        6.66      5.53 o 
   1   8   6       44.49       43.06      5.14 o 
   2   8   6       18.66       21.02      5.25 o 
  -2  -8   7       12.70       10.75     13.07 o 
  -6  -7   7       55.96       55.32      6.10 o 
  -5  -7   7        5.94        5.90      9.69 o 
  -4  -7   7        6.65        3.09      4.39 o 
  -3  -7   7      101.60       91.69      9.44 o 
  -2  -7   7       75.05       65.78      4.96 o 
  -1  -7   7      151.88      167.46      6.49 o 
   0  -7   7       93.93       86.06      7.70 o 
   1  -7   7        9.69        5.45      7.45 o 
   2  -7   7      156.21      156.00     11.02 o 
   3  -7   7       54.97       53.44     14.26 o 
   4  -7   7      107.46      100.77      8.93 o 
  -8  -6   7       11.50        7.94     12.75 o 
  -7  -6   7       27.66       23.72      4.62 o 
  -6  -6   7      120.78      119.75      5.85 o 
  -5  -6   7       28.94       28.76      5.27 o 
  -4  -6   7      238.07      228.39     10.11 o 
  -3  -6   7       23.26       20.27      2.33 o 
  -2  -6   7       49.93       56.81      3.79 o 
  -1  -6   7      230.11      228.33      9.37 o 
   0  -6   7        3.76        2.58      2.45 o 
   1  -6   7      226.43      230.31     15.41 o 
   2  -6   7       32.79       32.48      4.20 o 
   3  -6   7        2.51        3.99      4.44 o 
   4  -6   7       17.45       21.01      3.95 o 
   5  -6   7      139.04      146.68     17.02 o 
   6  -6   7      116.08      116.49      9.26 o 
  -9  -5   7        9.85        6.07      3.95 o 
  -8  -5   7       13.16       10.30      4.47 o 
  -7  -5   7      188.16      191.79     11.28 o 
  -6  -5   7       28.84       27.46      4.21 o 
  -5  -5   7       41.84       43.25      3.42 o 
  -4  -5   7       66.23       62.08      5.80 o 
  -3  -5   7       81.91       84.29      3.69 o 
  -2  -5   7      111.17      108.13      4.04 o 
  -1  -5   7      285.79      296.95     10.44 o 
   0  -5   7      254.58      240.88      9.77 o 
   1  -5   7      265.38      278.25     10.10 o 
   2  -5   7      211.92      209.90      9.34 o 
   3  -5   7        7.62        3.15      3.19 o 
   4  -5   7      138.71      141.75      9.82 o 
   5  -5   7        7.63        9.06      6.18 o 
   6  -5   7       19.27       16.76     16.37 o 
   7  -5   7      157.98      181.38     18.71 o 
 -10  -4   7      113.08      121.26      8.80 o 
  -9  -4   7       11.86        8.18      7.14 o 
  -8  -4   7       20.50       16.46      3.08 o 
  -7  -4   7       77.77       77.19      4.21 o 
  -6  -4   7       72.81       75.02      4.05 o 
  -5  -4   7       19.11       17.58      4.04 o 
  -4  -4   7      270.34      272.52      9.84 o 
  -3  -4   7      140.99      146.97      4.40 o 
  -2  -4   7      161.94      145.42      5.19 o 
  -1  -4   7      210.54      214.93      8.01 o 
   0  -4   7       24.69       26.50      1.77 o 
   1  -4   7      765.24      799.93     20.96 o 
   2  -4   7       91.18       96.37      5.26 o 
   3  -4   7       17.82       14.38      7.54 o 
   4  -4   7       53.94       57.01      5.71 o 
   5  -4   7      166.23      168.60      7.11 o 
   6  -4   7       83.63       78.99      7.21 o 
   7  -4   7       78.02       80.44      8.84 o 
   8  -4   7       57.31       58.84      8.38 o 
 -11  -3   7       12.69        5.41      8.24 o 
 -10  -3   7       34.50       38.40      7.52 o 
  -9  -3   7        9.27       12.21      7.47 o 
  -8  -3   7       16.25       16.99      2.01 o 
  -7  -3   7      287.39      284.31      8.54 o 
  -6  -3   7       21.14       21.57      2.22 o 
  -5  -3   7      244.42      258.84      7.34 o 
  -4  -3   7      216.44      215.75      8.07 o 
  -3  -3   7      860.94      897.19     15.64 o 
  -2  -3   7      554.65      586.11     12.79 o 
  -1  -3   7       47.12       48.87      2.51 o 
   0  -3   7      266.26      266.83      6.97 o 
   1  -3   7        8.23       10.86      1.93 o 
   2  -3   7       43.62       43.98      3.83 o 
   3  -3   7       21.26       22.66      2.94 o 
   4  -3   7      184.29      185.44      8.26 o 
   5  -3   7      132.00      138.24      6.32 o 
   6  -3   7      175.99      186.36     12.25 o 
   7  -3   7      137.75      144.67     11.01 o 
   8  -3   7       51.59       48.62      5.65 o 
   9  -3   7       40.28       35.32      4.85 o 
 -11  -2   7      177.09      189.59     34.02 o 
 -10  -2   7       98.69       94.81      9.80 o 
  -9  -2   7      121.63      116.26      7.10 o 
  -8  -2   7       90.02       86.03      3.93 o 
  -7  -2   7      113.80      107.36      4.37 o 
  -6  -2   7      346.67      376.33      9.02 o 
  -5  -2   7       51.26       52.94      2.83 o 
  -4  -2   7      491.79      544.16     13.14 o 
  -3  -2   7      322.87      333.73     10.85 o 
  -2  -2   7      104.13       94.82      3.11 o 
  -1  -2   7       64.45       70.85      3.30 o 
   0  -2   7      470.40      503.84      9.87 o 
   1  -2   7      106.37       98.26      6.25 o 
   2  -2   7      240.70      238.81     14.55 o 
   3  -2   7     1048.98     1076.14     24.94 o 
   4  -2   7       70.12       66.34      4.00 o 
   5  -2   7      272.33      266.32      9.89 o 
   6  -2   7      114.92      112.27      6.37 o 
   7  -2   7       30.30       28.75      3.02 o 
   8  -2   7      148.62      149.91     12.45 o 
   9  -2   7      122.96      111.09     11.81 o 
 -12  -1   7       55.08       49.90     20.34 o 
 -11  -1   7       15.86        8.17     11.61 o 
 -10  -1   7       79.61       63.69      9.30 o 
  -9  -1   7       70.60       69.13      4.28 o 
  -8  -1   7       80.57       81.12      3.41 o 
  -7  -1   7       30.20       28.14      2.25 o 
  -6  -1   7       48.77       50.67      3.41 o 
  -5  -1   7      335.84      322.78      7.88 o 
  -4  -1   7       14.41       11.60      1.18 o 
  -3  -1   7       49.79       49.09      3.84 o 
  -2  -1   7      336.30      363.81     21.32 o 
  -1  -1   7      761.89      761.77     13.25 o 
   0  -1   7      999.96      995.86     25.64 o 
   1  -1   7      159.15      165.09      5.45 o 
   2  -1   7      597.09      624.42     14.03 o 
   3  -1   7       92.23       93.37      4.22 o 
   4  -1   7       46.35       49.00      4.09 o 
   5  -1   7      207.65      219.26      7.69 o 
   6  -1   7      562.52      555.64     36.22 o 
   7  -1   7        7.65        6.98      4.53 o 
   8  -1   7       17.67       15.04     13.77 o 
   9  -1   7      100.85       92.67      7.73 o 
  10  -1   7       82.44       80.42      7.22 o 
 -12   0   7       26.49       31.61      9.97 o 
 -11   0   7       74.70       75.46     10.78 o 
 -10   0   7       83.70       88.41     29.35 o 
  -9   0   7        1.23        0.45      0.89 o 
  -8   0   7       46.09       45.10      6.71 o 
  -7   0   7       65.75       72.04      2.68 o 
  -6   0   7       40.92       42.63      1.38 o 
  -5   0   7       20.25       21.51      0.85 o 
  -4   0   7        4.73        4.54      0.64 o 
  -3   0   7      149.32      139.08      3.78 o 
  -2   0   7     1962.49     1898.01     29.76 o 
  -1   0   7        7.03        5.91      2.27 o 
   0   0   7      191.98      190.34      3.87 o 
   1   0   7        2.04        5.50      2.24 o 
   2   0   7       27.37       25.69      1.94 o 
   3   0   7      344.59      333.29     10.14 o 
   4   0   7       12.28       12.58      2.41 o 
   5   0   7      113.78      113.57      4.73 o 
   6   0   7       87.93       85.61      6.04 o 
   7   0   7      117.29      115.21      5.58 o 
   8   0   7      165.68      181.09     10.85 o 
   9   0   7      274.97      285.01     13.50 o 
  10   0   7        0.30       -0.61      3.16 o 
 -12   1   7       53.50       43.55      7.45 o 
 -11   1   7       16.77       11.47     12.96 o 
 -10   1   7       77.70       72.91      5.39 o 
  -9   1   7       69.37       70.53      4.66 o 
  -8   1   7       81.33       87.01      5.30 o 
  -7   1   7       31.05       24.89      3.63 o 
  -6   1   7       46.85       50.30      2.34 o 
  -5   1   7      332.57      336.44      8.30 o 
  -4   1   7       14.17       15.57      1.87 o 
  -3   1   7       54.67       56.42      2.09 o 
  -2   1   7      334.99      348.16      6.06 o 
  -1   1   7      753.88      752.17     10.62 o 
   0   1   7     1001.67      988.02     56.47 o 
   1   1   7      154.03      157.54      4.91 o 
   2   1   7      590.59      628.21     18.06 o 
   3   1   7       92.20       93.54      4.78 o 
   4   1   7       49.89       56.59      3.62 o 
   5   1   7      201.93      210.61      7.61 o 
   6   1   7      572.58      569.33     14.30 o 
   7   1   7        7.58        7.13      4.56 o 
   8   1   7       17.85       17.35     10.41 o 
   9   1   7       98.62       94.73      7.26 o 
  10   1   7       80.31       79.73      7.35 o 
 -11   2   7      178.56      176.37     19.29 o 
 -10   2   7       99.26      102.37      7.94 o 
  -9   2   7      125.86      123.07      6.94 o 
  -8   2   7       92.69       86.94      5.69 o 
  -7   2   7      111.45      102.84      5.53 o 
  -6   2   7      345.27      366.28     21.11 o 
  -5   2   7       51.46       51.23      3.47 o 
  -4   2   7      479.29      506.35     15.98 o 
  -3   2   7      325.34      325.13     10.80 o 
  -2   2   7       98.82       87.61      3.21 o 
  -1   2   7       59.37       64.55      2.37 o 
   0   2   7      476.85      488.61     10.21 o 
   1   2   7      107.98      107.57      4.74 o 
   2   2   7      234.84      235.63     12.39 o 
   3   2   7     1057.05     1067.75     58.24 o 
   4   2   7       68.95       69.03      3.71 o 
   5   2   7      268.29      263.53      9.73 o 
   6   2   7      116.37      120.47      5.97 o 
   7   2   7       30.84       28.34      3.77 o 
   8   2   7      147.21      155.31     15.16 o 
   9   2   7      125.70      141.94     13.93 o 
 -11   3   7       13.01        4.41      4.16 o 
 -10   3   7       32.88       36.30      8.00 o 
  -9   3   7       10.11       12.21      7.03 o 
  -8   3   7       16.98       18.34     10.62 o 
  -7   3   7      278.99      274.99     14.03 o 
  -6   3   7       22.65       26.37      3.81 o 
  -5   3   7      256.18      253.94      9.93 o 
  -4   3   7      212.84      198.77      4.29 o 
  -3   3   7      862.05      833.90     25.28 o 
  -2   3   7      561.00      574.46     29.09 o 
  -1   3   7       43.27       42.16      1.96 o 
   0   3   7      262.87      248.94     10.76 o 
   1   3   7        9.05       12.69      4.77 o 
   2   3   7       46.04       48.42      3.15 o 
   3   3   7       21.29       24.46      2.20 o 
   4   3   7      180.58      179.08      6.91 o 
   5   3   7      126.41      134.15      4.73 o 
   6   3   7      177.89      178.51      7.90 o 
   7   3   7      136.55      132.22      8.44 o 
   8   3   7       51.97       55.65      5.52 o 
   9   3   7       42.15       38.78     11.19 o 
 -10   4   7      111.36      126.18      7.12 o 
  -9   4   7        9.88        7.18      5.80 o 
  -8   4   7       21.89       13.06      7.65 o 
  -7   4   7       77.28       80.96     14.84 o 
  -6   4   7       73.14       80.70      5.05 o 
  -5   4   7       20.13       19.43      9.17 o 
  -4   4   7      265.86      276.74      7.41 o 
  -3   4   7      143.22      143.13      6.52 o 
  -2   4   7      162.46      145.15      8.77 o 
  -1   4   7      218.40      209.62      7.83 o 
   0   4   7       23.18       24.20      2.42 o 
   1   4   7      768.90      799.21     22.61 o 
   2   4   7       86.12       86.06      4.46 o 
   3   4   7       21.18       22.38      2.11 o 
   4   4   7       50.98       48.88      5.62 o 
   5   4   7      170.12      170.02      7.75 o 
   6   4   7       88.41       89.74     12.85 o 
   7   4   7       73.71       70.10      5.12 o 
   8   4   7       58.96       55.23      7.42 o 
  -9   5   7        9.10        4.30      3.18 o 
  -8   5   7       13.54        9.74      6.74 o 
  -7   5   7      186.86      194.78     24.79 o 
  -6   5   7       26.60       24.34      6.41 o 
  -5   5   7       38.17       38.89      3.13 o 
  -4   5   7       66.19       64.45      6.56 o 
  -3   5   7       86.71       95.07      7.97 o 
  -2   5   7      109.73      119.60      8.96 o 
  -1   5   7      282.41      296.42     15.49 o 
   0   5   7      260.48      261.41      8.51 o 
   1   5   7      260.88      272.78      8.98 o 
   2   5   7      211.66      219.34      9.77 o 
   3   5   7        8.21        6.43      3.56 o 
   4   5   7      139.39      145.85      9.56 o 
   5   5   7        6.89        6.07      4.98 o 
   6   5   7       20.21       18.37     10.37 o 
   7   5   7      153.69      148.13     14.04 o 
  -8   6   7       10.62       11.49     11.84 o 
  -7   6   7       27.99       23.39     18.08 o 
  -6   6   7      122.45      109.41      9.51 o 
  -5   6   7       27.86       25.69      5.26 o 
  -4   6   7      233.86      229.89     15.97 o 
  -3   6   7       23.64       16.60     13.13 o 
  -2   6   7       47.98       55.68      6.33 o 
  -1   6   7      226.82      229.17     15.14 o 
   0   6   7        4.02        3.31      2.62 o 
   1   6   7      231.30      246.09     12.74 o 
   2   6   7       30.53       33.63      5.47 o 
   3   6   7        2.61        3.36      2.85 o 
   4   6   7       16.46       13.71     13.34 o 
   5   6   7      140.98      151.23      9.46 o 
   6   6   7      116.47      107.09      6.82 o 
  -6   7   7       53.36       48.83      6.14 o 
  -5   7   7        5.60       10.65      9.48 o 
  -4   7   7        7.38        3.15      4.27 o 
  -3   7   7      102.84       90.79      9.11 o 
  -2   7   7       79.74       84.36      7.71 o 
  -1   7   7      150.26      164.89      9.97 o 
   0   7   7       92.65       91.65      6.11 o 
   1   7   7        9.47        7.67      4.54 o 
   2   7   7      157.24      160.89      9.12 o 
   3   7   7       54.78       62.14      5.61 o 
   4   7   7      109.32       97.23      8.10 o 
  -2   8   7       13.14       13.99     13.71 o 
  -1   8   7       59.22       58.38      4.75 o 
   0   8   7        8.18        7.29      3.92 o 
  -5  -7   8       15.15       15.77      3.77 o 
  -4  -7   8       19.50        9.46     10.51 o 
  -3  -7   8      109.01      107.62      9.03 o 
  -2  -7   8       32.25       29.11      5.33 o 
   0  -7   8       14.74       10.73     11.81 o 
   1  -7   8      201.33      176.89     17.96 o 
   2  -7   8       28.24       24.44      4.70 o 
   3  -7   8      136.00      122.71      9.74 o 
  -7  -6   8       70.88       53.20      6.84 o 
  -6  -6   8       62.82       66.34      4.98 o 
  -5  -6   8      226.82      242.85     11.88 o 
  -4  -6   8       43.53       44.33      4.57 o 
  -3  -6   8       46.66       48.92      6.66 o 
  -2  -6   8      214.21      227.16     10.94 o 
  -1  -6   8       27.73       28.37      3.60 o 
   0  -6   8      141.01      139.93      7.26 o 
   1  -6   8       10.87        8.63      6.11 o 
   2  -6   8       18.19       12.58      6.71 o 
   3  -6   8      100.45       92.20      7.04 o 
   4  -6   8      105.54      100.68      8.17 o 
   5  -6   8       39.46       47.25      6.08 o 
  -9  -5   8       67.73       65.77      5.24 o 
  -8  -5   8      196.49      203.85     19.30 o 
  -7  -5   8       25.82       25.39      3.93 o 
  -6  -5   8       11.45       10.20      6.37 o 
  -5  -5   8      194.22      196.15      9.84 o 
  -4  -5   8       24.42       28.97      4.14 o 
  -3  -5   8      239.27      237.26     18.94 o 
  -2  -5   8       16.69       17.58      2.12 o 
  -1  -5   8       57.70       53.12      4.20 o 
   0  -5   8       60.94       64.26      5.19 o 
   1  -5   8       32.87       30.71      3.47 o 
   2  -5   8       10.22        8.18      4.69 o 
   3  -5   8       55.52       64.75      5.29 o 
   4  -5   8       19.44       23.53      5.06 o 
   5  -5   8       22.60       23.12      4.34 o 
   6  -5   8      243.00      273.07     25.62 o 
   7  -5   8       14.01       10.06     13.86 o 
 -10  -4   8       24.30       12.66     21.05 o 
  -9  -4   8       52.18       47.44      4.32 o 
  -8  -4   8       85.03       80.31      7.71 o 
  -7  -4   8      130.39      140.15      6.39 o 
  -6  -4   8       31.96       35.58      3.10 o 
  -5  -4   8      279.98      296.00     14.14 o 
  -4  -4   8      158.98      157.85      6.53 o 
  -3  -4   8      157.62      143.28      6.06 o 
  -2  -4   8       50.33       51.31      3.41 o 
  -1  -4   8       85.99       85.22      4.95 o 
   0  -4   8      520.11      512.90     16.36 o 
   1  -4   8      202.30      188.09      9.53 o 
   2  -4   8       60.14       66.54      4.38 o 
   3  -4   8      382.58      362.51     16.79 o 
   4  -4   8       84.55       89.75      5.58 o 
   5  -4   8      265.33      271.64     12.22 o 
   6  -4   8       60.13       58.75      5.35 o 
   7  -4   8       54.96       58.15      6.68 o 
   8  -4   8      109.76       99.49      8.43 o 
 -11  -3   8       17.13        8.84     10.12 o 
 -10  -3   8       54.20       54.07     14.20 o 
  -9  -3   8       13.33        8.16      2.08 o 
  -8  -3   8      229.17      225.00     10.17 o 
  -7  -3   8      139.25      137.41      5.86 o 
  -6  -3   8        8.39        9.10      3.11 o 
  -5  -3   8        3.08        2.69      1.54 o 
  -4  -3   8       26.69       28.06      2.85 o 
  -3  -3   8      569.70      567.74     16.96 o 
  -2  -3   8       38.95       38.44      2.38 o 
  -1  -3   8       71.80       77.59      3.06 o 
   0  -3   8      182.73      183.75      5.56 o 
   1  -3   8      500.44      529.14     14.01 o 
   2  -3   8       76.98       75.75      4.73 o 
   3  -3   8      278.31      259.03      9.34 o 
   4  -3   8      353.84      388.20     11.98 o 
   5  -3   8      180.35      163.62      6.30 o 
   6  -3   8      110.33      117.93      7.86 o 
   7  -3   8        3.79        4.67      4.46 o 
   8  -3   8       13.45        8.18      7.33 o 
 -11  -2   8       31.60       14.97     23.94 o 
 -10  -2   8        5.63        3.85      5.91 o 
  -9  -2   8      241.79      237.68     10.38 o 
  -8  -2   8      106.93      104.70      3.92 o 
  -7  -2   8      142.37      142.12      4.97 o 
  -6  -2   8      215.80      207.07      7.75 o 
  -5  -2   8       71.04       73.38      5.51 o 
  -4  -2   8      203.03      206.41      9.57 o 
  -3  -2   8       59.32       57.20      5.22 o 
  -2  -2   8       35.14       33.28      1.96 o 
  -1  -2   8        2.69        2.81      1.63 o 
   0  -2   8      171.01      172.26      6.21 o 
   1  -2   8      379.38      400.27     32.78 o 
   2  -2   8       61.91       57.09      3.97 o 
   3  -2   8      254.50      255.29      9.14 o 
   4  -2   8       92.19       93.31      5.11 o 
   5  -2   8       42.35       38.52      3.65 o 
   6  -2   8       46.28       45.48      3.40 o 
   7  -2   8      238.80      236.85     11.35 o 
   8  -2   8       16.85       13.42      5.16 o 
   9  -2   8       36.75       37.53      4.81 o 
 -10  -1   8      129.51      113.46     10.87 o 
  -9  -1   8       22.59       18.11      7.39 o 
  -8  -1   8      296.44      300.95     12.33 o 
  -7  -1   8      221.92      213.81      6.38 o 
  -6  -1   8      606.37      606.44     13.30 o 
  -5  -1   8       60.48       58.18      3.06 o 
  -4  -1   8      527.12      551.70     14.92 o 
  -3  -1   8      319.64      307.12     13.78 o 
  -2  -1   8       68.81       72.95      2.84 o 
  -1  -1   8      779.29      757.16     30.15 o 
   0  -1   8       43.50       42.09      3.75 o 
   1  -1   8       20.05       21.21      2.07 o 
   2  -1   8      304.99      314.59     10.27 o 
   3  -1   8       49.71       52.11      3.48 o 
   4  -1   8      417.38      425.24     11.82 o 
   5  -1   8      190.11      189.75      7.52 o 
   6  -1   8       85.80       78.99      5.43 o 
   7  -1   8       22.40       16.57      2.95 o 
   8  -1   8      150.89      148.36      8.32 o 
   9  -1   8      119.26      126.81     13.20 o 
 -11   0   8       42.29       24.19     28.87 o 
 -10   0   8        3.64        2.91      3.38 o 
  -9   0   8       35.66       29.07      5.00 o 
  -8   0   8       80.74       75.74      5.55 o 
  -7   0   8      134.46      134.67      8.36 o 
  -6   0   8        9.48        8.88      0.41 o 
  -5   0   8        0.04        0.15      0.27 o 
  -4   0   8      883.13      823.14     16.39 o 
  -3   0   8      220.62      224.65      5.38 o 
  -2   0   8        2.48        1.28      0.83 o 
  -1   0   8        3.36        3.13      1.72 o 
   0   0   8        5.32        5.80      3.08 o 
   1   0   8        7.78        3.66      1.50 o 
   2   0   8     1097.19     1075.36     60.86 o 
   3   0   8       35.10       33.55      2.97 o 
   4   0   8        0.78        1.47      1.85 o 
   5   0   8      640.71      644.79     18.05 o 
   6   0   8      481.17      472.89     17.14 o 
   7   0   8      118.86      127.11      9.23 o 
   8   0   8        0.77        0.80      2.27 o 
   9   0   8        2.68        1.73      2.49 o 
 -11   1   8       20.32       16.73     13.50 o 
 -10   1   8      127.47      141.24      6.09 o 
  -9   1   8       23.19       18.19      8.93 o 
  -8   1   8      291.55      286.54     11.11 o 
  -7   1   8      214.26      209.14      8.27 o 
  -6   1   8      612.63      595.67     18.72 o 
  -5   1   8       57.28       52.23      2.72 o 
  -4   1   8      531.36      540.90      9.57 o 
  -3   1   8      330.41      340.09      8.28 o 
  -2   1   8       70.61       69.27      2.52 o 
  -1   1   8      765.50      792.21     17.06 o 
   0   1   8       41.37       42.53      1.79 o 
   1   1   8       21.93       24.81      2.02 o 
   2   1   8      304.25      308.78      9.18 o 
   3   1   8       48.79       50.71      3.27 o 
   4   1   8      423.22      425.13     11.36 o 
   5   1   8      191.37      201.04      8.32 o 
   6   1   8       84.37       80.89      4.32 o 
   7   1   8       24.40       22.01      8.50 o 
   8   1   8      148.80      142.65      7.72 o 
   9   1   8      119.49      115.93     11.87 o 
 -11   2   8       31.87       23.02     24.42 o 
 -10   2   8        5.74        5.54      2.93 o 
  -9   2   8      248.03      246.73     11.16 o 
  -8   2   8      105.46       97.73      5.30 o 
  -7   2   8      148.40      147.02      7.03 o 
  -6   2   8      219.12      207.80      8.32 o 
  -5   2   8       67.42       76.72      4.69 o 
  -4   2   8      202.40      192.33      8.80 o 
  -3   2   8       64.34       58.69      2.76 o 
  -2   2   8       39.64       42.27      1.79 o 
  -1   2   8        2.91        2.70      1.54 o 
   0   2   8      173.89      168.71      8.47 o 
   1   2   8      372.66      397.47     16.61 o 
   2   2   8       67.09       64.95      3.82 o 
   3   2   8      244.34      256.74     10.00 o 
   4   2   8       94.41       94.50      8.33 o 
   5   2   8       47.98       47.37      2.90 o 
   6   2   8       47.68       47.68      3.17 o 
   7   2   8      243.73      251.67     12.98 o 
   8   2   8       15.71       17.00     10.12 o 
   9   2   8       36.17       33.18     11.73 o 
 -11   3   8       16.97        8.88     11.08 o 
 -10   3   8       55.04       60.16      5.76 o 
  -9   3   8       13.02        8.68      5.77 o 
  -8   3   8      226.60      231.26     12.11 o 
  -7   3   8      140.36      145.73     10.72 o 
  -6   3   8        9.09        9.17      4.30 o 
  -5   3   8        2.13        2.10      1.94 o 
  -4   3   8       28.04       29.47      2.99 o 
  -3   3   8      558.66      566.83     30.85 o 
  -2   3   8       36.94       34.36      1.67 o 
  -1   3   8       67.79       69.11      3.03 o 
   0   3   8      176.92      178.19     10.60 o 
   1   3   8      494.71      518.78     26.77 o 
   2   3   8       82.52       85.85      5.45 o 
   3   3   8      277.19      271.87     15.61 o 
   4   3   8      342.87      345.59     12.14 o 
   5   3   8      186.23      190.20      8.57 o 
   6   3   8      104.22      106.27      7.84 o 
   7   3   8        3.47        5.56      4.70 o 
   8   3   8       13.71       12.37      8.31 o 
 -10   4   8       23.35       23.75     10.38 o 
  -9   4   8       53.71       45.69     10.69 o 
  -8   4   8       86.57       87.54      6.50 o 
  -7   4   8      135.60      151.32      8.02 o 
  -6   4   8       30.68       31.55      4.16 o 
  -5   4   8      284.08      277.54     11.71 o 
  -4   4   8      162.48      160.52      7.39 o 
  -3   4   8      153.49      143.61      8.81 o 
  -2   4   8       48.45       56.94     15.27 o 
  -1   4   8       86.26       95.32      4.91 o 
   0   4   8      519.21      491.15     23.79 o 
   1   4   8      196.45      185.91      7.21 o 
   2   4   8       62.13       65.17      4.59 o 
   3   4   8      385.96      383.47     14.70 o 
   4   4   8       82.14       88.12      3.82 o 
   5   4   8      270.28      278.51     14.39 o 
   6   4   8       59.64       61.33      7.01 o 
   7   4   8       55.29       63.79      7.61 o 
   8   4   8      110.58      111.45      7.02 o 
  -9   5   8       67.16       61.11      9.32 o 
  -8   5   8      196.15      192.30     19.88 o 
  -7   5   8       26.08       31.98      5.62 o 
  -6   5   8       10.09        9.13      7.53 o 
  -5   5   8      188.89      191.60     14.65 o 
  -4   5   8       25.96       31.50      4.67 o 
  -3   5   8      239.86      253.48     14.22 o 
  -2   5   8       18.37       18.36      8.11 o 
  -1   5   8       59.12       62.67      6.42 o 
   0   5   8       63.53       67.42      4.59 o 
   1   5   8       36.64       39.42      4.53 o 
   2   5   8       11.84        9.23      3.82 o 
   3   5   8       55.21       49.74      3.04 o 
   4   5   8       21.29       24.08      3.07 o 
   5   5   8       23.57       18.39     13.11 o 
   6   5   8      235.46      240.17     22.05 o 
  -7   6   8       72.63       67.85      8.96 o 
  -6   6   8       63.66       61.74      6.76 o 
  -5   6   8      225.95      239.75     19.53 o 
  -4   6   8       43.21       38.32      6.35 o 
  -3   6   8       47.55       51.98      7.70 o 
  -2   6   8      210.33      234.45     14.82 o 
  -1   6   8       27.45       28.78      4.32 o 
   0   6   8      145.77      143.85      7.51 o 
   1   6   8       10.98       12.03      6.24 o 
   2   6   8       17.98       16.18      6.74 o 
   3   6   8       97.65       90.84      4.97 o 
   4   6   8      107.16      104.47     11.55 o 
   5   6   8       39.57       33.60      4.21 o 
  -5   7   8       16.64       17.33     14.74 o 
  -4   7   8       20.84       18.36     10.68 o 
  -3   7   8      113.46      126.33     15.31 o 
  -2   7   8       30.38       26.46     17.95 o 
  -1   7   8       21.57       17.83      8.86 o 
   0   7   8       14.73       11.10      5.67 o 
   1   7   8      198.37      185.79     13.46 o 
   2   7   8       26.63       26.09      4.21 o 
   3   7   8      138.38      124.80     10.25 o 
  -4  -7   9       81.39       86.83      5.54 o 
  -3  -7   9       39.83       38.60      5.85 o 
  -2  -7   9        3.34        0.76      2.60 o 
  -1  -7   9       63.92       62.63     17.49 o 
   0  -7   9       52.85       47.19     20.12 o 
   1  -7   9        6.76        5.19      5.87 o 
   2  -7   9       35.52       35.05      5.10 o 
  -7  -6   9       29.13       32.84      5.02 o 
  -6  -6   9       13.58       15.49      3.06 o 
  -5  -6   9       59.44       50.88      5.41 o 
  -4  -6   9       18.45       14.72      6.73 o 
  -3  -6   9      122.15      136.00      6.64 o 
  -2  -6   9       11.31        8.23     10.66 o 
  -1  -6   9      288.04      315.61     26.27 o 
   0  -6   9       62.87       56.36      4.63 o 
   1  -6   9       25.25       24.07      3.69 o 
   2  -6   9      388.16      366.61     13.15 o 
   3  -6   9        8.48        6.34      3.85 o 
   4  -6   9       29.56       28.44      5.23 o 
  -8  -5   9       57.77       50.25      4.99 o 
  -7  -5   9        6.54        6.88      5.25 o 
  -6  -5   9       20.17       26.19      3.70 o 
  -5  -5   9       43.70       41.04      4.86 o 
  -4  -5   9       67.78       72.88      7.49 o 
  -3  -5   9        5.23        4.43      4.26 o 
  -2  -5   9       12.46       11.66      8.10 o 
  -1  -5   9      641.01      642.68     13.71 o 
   0  -5   9       62.23       61.00      4.11 o 
   1  -5   9       20.92       19.02      2.80 o 
   2  -5   9       31.28       28.73      4.07 o 
   3  -5   9       43.65       43.13      6.75 o 
   4  -5   9      105.24      118.21      6.45 o 
   5  -5   9       84.79       87.20      8.02 o 
   6  -5   9        2.64        2.45      3.87 o 
  -9  -4   9      109.44      118.08     12.64 o 
  -8  -4   9       20.02       20.77      4.64 o 
  -7  -4   9      121.53      128.49      8.88 o 
  -6  -4   9       39.02       39.47      4.45 o 
  -5  -4   9      174.55      170.79      8.38 o 
  -4  -4   9      184.33      202.90      8.63 o 
  -3  -4   9      111.95      120.19     10.46 o 
  -2  -4   9        4.53        4.05      2.19 o 
  -1  -4   9       54.31       51.76      4.34 o 
   0  -4   9       68.24       59.85      4.21 o 
   1  -4   9      163.06      156.16     11.58 o 
   2  -4   9      147.32      138.01      7.74 o 
   3  -4   9       17.27       14.75      2.79 o 
   4  -4   9      123.05      124.08     11.40 o 
   5  -4   9        2.78        3.25      3.09 o 
   6  -4   9      180.89      166.74      8.22 o 
   7  -4   9      148.91      147.87     10.28 o 
 -10  -3   9        5.38        7.75     10.47 o 
  -9  -3   9      112.61      113.02     12.31 o 
  -8  -3   9      137.83      135.01     12.14 o 
  -7  -3   9       50.37       50.21      3.04 o 
  -6  -3   9      194.44      207.37     17.05 o 
  -5  -3   9       83.86       73.18      4.60 o 
  -4  -3   9       89.48       85.53      4.76 o 
  -3  -3   9      133.38      123.49      8.80 o 
  -2  -3   9       21.82       21.41      3.10 o 
  -1  -3   9      101.08       98.20      5.21 o 
   0  -3   9       82.27       84.05      4.08 o 
   1  -3   9       91.17       92.89      5.28 o 
   2  -3   9      128.03      123.85      6.11 o 
   3  -3   9      417.01      406.33     15.37 o 
   4  -3   9       75.54       70.07      5.84 o 
   5  -3   9      161.85      155.60      8.76 o 
   6  -3   9       67.34       76.20      6.72 o 
   7  -3   9       27.28       27.42      3.63 o 
   8  -3   9       97.59       99.33      7.65 o 
 -10  -2   9        8.49        7.95     10.34 o 
  -9  -2   9       29.19       24.79      5.45 o 
  -8  -2   9       14.28       18.61      8.17 o 
  -7  -2   9       33.42       31.79      2.87 o 
  -6  -2   9       26.01       32.54      2.22 o 
  -5  -2   9      452.83      450.49     15.15 o 
  -4  -2   9      140.69      156.64      9.57 o 
  -3  -2   9      111.92      110.68      8.24 o 
  -2  -2   9      435.22      443.59     14.29 o 
  -1  -2   9      307.23      308.99     10.13 o 
   0  -2   9      612.34      618.18     18.51 o 
   1  -2   9       32.06       33.59      2.75 o 
   2  -2   9      322.33      320.29     10.85 o 
   3  -2   9       45.48       40.24      3.09 o 
   4  -2   9      151.65      149.33      7.43 o 
   5  -2   9      123.05      124.81      6.10 o 
   6  -2   9       43.14       42.27      4.13 o 
   7  -2   9       72.47       74.34      4.71 o 
   8  -2   9       65.74       68.57      8.63 o 
 -11  -1   9       56.52       70.46      9.51 o 
 -10  -1   9       24.67       18.08     12.91 o 
  -9  -1   9       97.87      114.72     10.76 o 
  -8  -1   9      265.06      282.57      9.90 o 
  -7  -1   9       29.01       27.11      5.96 o 
  -6  -1   9        2.14        2.20      2.15 o 
  -5  -1   9       51.80       49.87      4.33 o 
  -4  -1   9      443.70      441.09     20.41 o 
  -3  -1   9      133.58      134.09      3.46 o 
  -2  -1   9      818.59      821.08     14.14 o 
  -1  -1   9      334.14      354.16     15.95 o 
   0  -1   9       14.62       15.52      1.86 o 
   1  -1   9      426.63      445.79     20.38 o 
   2  -1   9       56.17       60.27      3.84 o 
   3  -1   9      563.33      602.25     16.48 o 
   4  -1   9       14.25       11.96      6.85 o 
   5  -1   9      155.90      159.13      8.06 o 
   6  -1   9       44.62       45.35      4.41 o 
   7  -1   9      110.75       97.49      6.45 o 
   8  -1   9       38.36       39.98      5.04 o 
   9  -1   9       22.41       25.47      6.93 o 
 -11   0   9      193.74      173.88     17.44 o 
 -10   0   9       79.65       81.41     13.51 o 
  -9   0   9        2.79        2.52      2.07 o 
  -8   0   9       44.26       44.31      4.32 o 
  -7   0   9      423.25      401.23     12.92 o 
  -6   0   9        4.51        5.79      3.71 o 
  -5   0   9      304.79      292.84     12.22 o 
  -4   0   9      138.18      135.40      3.49 o 
  -3   0   9      228.76      232.32      4.73 o 
  -2   0   9       46.69       43.35      1.79 o 
  -1   0   9       20.96       22.46      3.56 o 
   0   0   9      771.71      765.41     18.35 o 
   1   0   9      117.75      116.46      5.76 o 
   2   0   9       33.04       30.54      2.75 o 
   3   0   9        2.05        2.29      2.20 o 
   4   0   9      118.62      128.19      6.22 o 
   5   0   9       15.29       15.01      8.10 o 
   6   0   9      125.42      119.07      6.73 o 
   7   0   9        0.75        1.33      3.23 o 
   8   0   9       35.82       31.97      4.33 o 
   9   0   9      153.98      153.06      8.76 o 
 -11   1   9       58.39       58.62      8.95 o 
 -10   1   9       25.91       25.12      4.34 o 
  -9   1   9       94.88       97.40     11.31 o 
  -8   1   9      269.41      285.51      9.36 o 
  -7   1   9       26.24       26.55      3.69 o 
  -6   1   9        2.25        0.21      2.12 o 
  -5   1   9       53.12       50.01      2.62 o 
  -4   1   9      441.58      455.10      9.87 o 
  -3   1   9      132.97      134.35      3.99 o 
  -2   1   9      812.46      871.24     25.24 o 
  -1   1   9      329.99      327.72      7.72 o 
   0   1   9       15.36       16.50      3.62 o 
   1   1   9      435.94      450.52     22.89 o 
   2   1   9       56.50       54.91      3.54 o 
   3   1   9      553.70      583.21     14.38 o 
   4   1   9       13.87       12.42      6.57 o 
   5   1   9      154.79      151.66      6.33 o 
   6   1   9       40.70       40.45      3.32 o 
   7   1   9      110.06      117.45     10.03 o 
   8   1   9       38.15       41.99      5.34 o 
   9   1   9       22.99       20.12     17.08 o 
 -11   2   9       10.30        4.31      5.50 o 
 -10   2   9        9.77       13.82      2.80 o 
  -9   2   9       27.57       21.35      7.15 o 
  -8   2   9       15.51       17.08      7.20 o 
  -7   2   9       30.82       32.19      4.37 o 
  -6   2   9       26.28       32.97      4.83 o 
  -5   2   9      447.76      467.16     16.60 o 
  -4   2   9      137.34      133.33      4.96 o 
  -3   2   9      117.51      131.23      8.76 o 
  -2   2   9      443.60      458.39     14.88 o 
  -1   2   9      310.63      331.24      9.20 o 
   0   2   9      617.48      646.84     29.49 o 
   1   2   9       33.24       36.17      2.59 o 
   2   2   9      313.68      302.08     10.20 o 
   3   2   9       42.44       39.55      3.51 o 
   4   2   9      155.08      157.61      5.59 o 
   5   2   9      121.38      119.54     11.56 o 
   6   2   9       45.35       51.17      7.68 o 
   7   2   9       74.26       75.77      6.92 o 
   8   2   9       64.73       59.50      7.19 o 
 -10   3   9        4.73        4.79      5.70 o 
  -9   3   9      112.86      104.48      5.97 o 
  -8   3   9      139.32      132.99      9.64 o 
  -7   3   9       47.88       47.33      4.38 o 
  -6   3   9      195.09      216.97     15.41 o 
  -5   3   9       82.56       66.87      6.04 o 
  -4   3   9       91.27       87.18      5.02 o 
  -3   3   9      130.20      117.33      5.82 o 
  -2   3   9       22.05       23.89      3.49 o 
  -1   3   9       96.64       99.95      5.59 o 
   0   3   9       82.55       87.55      4.47 o 
   1   3   9       94.22       97.73      4.58 o 
   2   3   9      128.76      121.50      6.73 o 
   3   3   9      420.09      401.06     12.22 o 
   4   3   9       77.57       73.94      3.62 o 
   5   3   9      158.68      156.40      8.56 o 
   6   3   9       69.77       75.01      6.81 o 
   7   3   9       27.37       28.45      4.23 o 
   8   3   9       95.08       90.35      7.30 o 
  -9   4   9      107.33      104.77      7.35 o 
  -8   4   9       21.31       20.13      3.53 o 
  -7   4   9      120.57      118.28      7.85 o 
  -6   4   9       40.45       38.93      5.98 o 
  -5   4   9      174.99      178.27      8.07 o 
  -4   4   9      190.30      206.82     12.34 o 
  -3   4   9      107.34      118.49      7.48 o 
  -2   4   9        5.03        3.57      2.40 o 
  -1   4   9       56.63       51.67      5.57 o 
   0   4   9       68.54       60.09      3.82 o 
   1   4   9      162.85      160.41      7.83 o 
   2   4   9      150.31      145.31      6.69 o 
   3   4   9       17.58       17.15      3.25 o 
   4   4   9      126.50      125.66      6.69 o 
   5   4   9        2.25        3.33      2.11 o 
   6   4   9      180.10      173.80     10.34 o 
   7   4   9      148.38      156.28      8.94 o 
  -8   5   9       58.55       55.85      6.34 o 
  -7   5   9        6.79        9.46      6.81 o 
  -6   5   9       19.32       20.66     15.28 o 
  -5   5   9       44.12       39.22      5.00 o 
  -4   5   9       67.41       70.53      7.39 o 
  -3   5   9        5.47        5.58      6.15 o 
  -2   5   9       12.32        7.48      4.02 o 
  -1   5   9      644.72      656.64     14.29 o 
   0   5   9       57.37       54.57      3.55 o 
   1   5   9       20.29       25.06      4.86 o 
   2   5   9       31.78       27.54      3.54 o 
   3   5   9       41.80       46.02      3.79 o 
   4   5   9      105.22      100.78      8.26 o 
   5   5   9       80.92       78.78      8.79 o 
   6   5   9        2.95        2.81      3.53 o 
  -7   6   9       29.69       30.88      6.79 o 
  -6   6   9       12.83       11.44     12.38 o 
  -5   6   9       61.20       55.35      6.27 o 
  -4   6   9       20.16       15.32     10.83 o 
  -3   6   9      124.02      135.92      8.46 o 
  -2   6   9       12.19        8.84      5.18 o 
  -1   6   9      287.91      302.73     16.42 o 
   0   6   9       61.74       63.27      5.32 o 
   1   6   9       26.27       21.87      3.56 o 
   2   6   9      384.65      391.74     13.86 o 
   3   6   9        8.03        6.32      4.35 o 
   4   6   9       29.54       29.14      5.99 o 
  -4   7   9       81.34       84.78      7.41 o 
  -3   7   9       39.89       32.97     10.47 o 
  -2   7   9        3.03        1.38      2.95 o 
  -1   7   9       67.96       75.07      5.40 o 
   0   7   9       54.85       49.21      5.12 o 
   1   7   9        7.92        4.24      3.24 o 
   2   7   9       35.49       35.94      3.37 o 
  -6  -6  10        0.88        0.90      1.67 o 
  -5  -6  10      153.05      155.48     10.31 o 
  -4  -6  10       26.84       26.79      5.13 o 
  -3  -6  10       23.13       12.53      8.40 o 
  -2  -6  10       42.34       44.13      7.07 o 
  -1  -6  10       36.27       36.59      6.74 o 
   0  -6  10       13.83        9.69      9.05 o 
   1  -6  10      147.19      136.83     16.33 o 
   2  -6  10       70.23       68.43      5.11 o 
   3  -6  10        9.21        7.02      8.30 o 
  -7  -5  10       34.66       36.74      4.26 o 
  -6  -5  10       10.08        7.35     12.03 o 
  -5  -5  10       20.73       23.67      5.20 o 
  -4  -5  10       28.27       28.59      3.76 o 
  -3  -5  10       12.80       13.75     17.20 o 
  -2  -5  10      249.47      246.87     24.48 o 
  -1  -5  10       68.84       68.23      9.32 o 
   0  -5  10       33.07       35.26      3.15 o 
   1  -5  10       11.89        8.86      6.21 o 
   2  -5  10      117.09      119.10      6.22 o 
   3  -5  10      184.51      177.93      9.26 o 
   4  -5  10       43.54       50.71      5.95 o 
   5  -5  10       81.31       84.20      6.15 o 
  -7  -4  10        2.00        1.72      2.01 o 
  -6  -4  10       53.64       48.84      4.13 o 
  -5  -4  10      148.49      162.06      9.57 o 
  -4  -4  10       49.60       48.18      6.73 o 
  -3  -4  10      115.07      116.25     14.99 o 
  -2  -4  10       49.96       43.70      7.41 o 
  -1  -4  10       62.10       56.64      4.19 o 
   0  -4  10       32.88       34.83      4.06 o 
   1  -4  10      190.54      188.17      8.84 o 
   2  -4  10       32.78       38.69      4.19 o 
   3  -4  10       12.20        9.78      5.40 o 
   4  -4  10       66.37       61.68     10.90 o 
   5  -4  10       70.33       74.33      7.64 o 
   6  -4  10      185.37      176.67      8.77 o 
 -10  -3  10       20.87       11.10     12.90 o 
  -9  -3  10       99.57       99.28     13.94 o 
  -8  -3  10        3.66        5.12      3.30 o 
  -7  -3  10      179.43      214.73     14.15 o 
  -6  -3  10       95.04       89.84      5.33 o 
  -5  -3  10       28.33       20.77      4.10 o 
  -4  -3  10      127.78      126.99     15.80 o 
  -3  -3  10       91.47       87.43     12.35 o 
  -2  -3  10      258.57      262.79      7.32 o 
  -1  -3  10      129.75      119.03      4.95 o 
   0  -3  10      114.40      111.47      5.77 o 
   1  -3  10      158.87      150.31      6.22 o 
   2  -3  10       26.17       25.72      3.82 o 
   3  -3  10       80.92       84.16      5.09 o 
   4  -3  10      273.11      290.80     13.28 o 
   5  -3  10       43.41       39.29      4.25 o 
   6  -3  10        3.87        2.28      2.36 o 
   7  -3  10       32.34       28.32      4.08 o 
 -10  -2  10       77.91       58.31     15.96 o 
  -9  -2  10      107.21       97.92      7.07 o 
  -8  -2  10       42.39       49.09      6.39 o 
  -7  -2  10       90.33       90.32      6.87 o 
  -6  -2  10      228.45      210.85     15.96 o 
  -5  -2  10      144.73      132.54      8.83 o 
  -4  -2  10       14.87       14.54     11.31 o 
  -3  -2  10       90.51      100.18      8.17 o 
  -2  -2  10       23.36       21.05      1.49 o 
  -1  -2  10      286.73      290.15      8.96 o 
   0  -2  10        4.67        5.13      2.58 o 
   1  -2  10      142.31      156.25     12.91 o 
   2  -2  10      296.71      291.92     11.80 o 
   3  -2  10      172.36      169.52      8.22 o 
   4  -2  10      122.79      113.30      8.89 o 
   5  -2  10       42.88       41.05      7.24 o 
   6  -2  10      132.95      130.70      6.29 o 
   7  -2  10       93.35       92.75      7.68 o 
   8  -2  10       79.31       77.13      6.71 o 
 -10  -1  10      109.36       99.45     14.02 o 
  -9  -1  10      177.66      182.59      7.68 o 
  -8  -1  10       38.86       31.11      3.95 o 
  -7  -1  10        7.36        7.15      3.07 o 
  -6  -1  10      108.77      103.13      7.74 o 
  -5  -1  10      121.19      111.27      7.73 o 
  -4  -1  10      204.34      217.13     13.40 o 
  -3  -1  10       65.72       66.13      3.30 o 
  -2  -1  10      154.53      159.30      4.00 o 
  -1  -1  10       72.39       66.03      3.35 o 
   0  -1  10       41.07       37.78      2.74 o 
   1  -1  10       15.64       19.96      3.87 o 
   2  -1  10      390.55      385.62     19.74 o 
   3  -1  10      146.16      150.66      6.11 o 
   4  -1  10       96.41       94.46      6.49 o 
   5  -1  10      340.50      371.65     16.54 o 
   6  -1  10       38.95       33.78      3.17 o 
   7  -1  10       50.31       49.83      5.44 o 
   8  -1  10        5.42        3.94      3.72 o 
 -11   0  10        4.26        2.76      6.61 o 
 -10   0  10        4.48        4.64      4.05 o 
  -9   0  10        2.58        3.17      5.62 o 
  -8   0  10      132.43      127.05      8.26 o 
  -7   0  10       66.68       72.67      4.83 o 
  -6   0  10      268.12      271.79      9.77 o 
  -5   0  10        1.95        1.17      1.67 o 
  -4   0  10      237.39      226.52     12.20 o 
  -3   0  10      159.87      163.49      6.01 o 
  -2   0  10       33.36       32.39      1.61 o 
  -1   0  10      935.18      930.96     23.80 o 
   0   0  10      239.57      249.91      9.22 o 
   1   0  10        0.16        0.06      1.37 o 
   2   0  10      140.91      136.68      6.06 o 
   3   0  10       47.28       58.03      4.25 o 
   4   0  10        0.87        1.24      2.18 o 
   5   0  10       88.87       79.19      5.24 o 
   6   0  10        6.94        5.07      2.28 o 
   7   0  10      102.82      117.61      8.83 o 
   8   0  10      159.35      158.81      9.52 o 
 -10   1  10      110.02       99.00      8.67 o 
  -9   1  10      180.74      176.15      7.46 o 
  -8   1  10       38.05       37.23      4.07 o 
  -7   1  10        7.41        8.33      4.38 o 
  -6   1  10      114.18      116.18      6.82 o 
  -5   1  10      116.48      123.76      4.69 o 
  -4   1  10      201.84      208.73      8.02 o 
  -3   1  10       66.10       67.47      3.04 o 
  -2   1  10      148.17      150.50      5.20 o 
  -1   1  10       67.81       65.93      5.53 o 
   0   1  10       43.99       41.43      2.78 o 
   1   1  10       14.86       14.95      2.19 o 
   2   1  10      391.33      374.25     33.05 o 
   3   1  10      148.98      149.82      5.69 o 
   4   1  10       96.80       98.75      7.84 o 
   5   1  10      348.95      359.88     16.95 o 
   6   1  10       39.07       39.23      3.32 o 
   7   1  10       52.17       53.27      5.82 o 
   8   1  10        5.51        5.15      7.21 o 
 -10   2  10       77.30       77.47      5.63 o 
  -9   2  10      106.02       98.01      8.54 o 
  -8   2  10       41.40       33.67      5.50 o 
  -7   2  10       87.08       76.16      6.52 o 
  -6   2  10      231.47      247.68     11.23 o 
  -5   2  10      142.54      145.82      5.00 o 
  -4   2  10       14.49       14.93      2.12 o 
  -3   2  10       86.76       92.50      4.21 o 
  -2   2  10       23.30       22.57      1.95 o 
  -1   2  10      284.40      289.24     11.83 o 
   0   2  10        5.48        6.94      2.29 o 
   1   2  10      138.70      148.03      6.17 o 
   2   2  10      292.84      330.40      9.50 o 
   3   2  10      177.37      174.30      9.42 o 
   4   2  10      122.11      114.06      5.70 o 
   5   2  10       44.13       46.06      3.99 o 
   6   2  10      133.57      149.35      7.90 o 
   7   2  10       91.95       86.29      9.69 o 
   8   2  10       80.99       80.16      6.63 o 
 -10   3  10       21.15       15.95      9.22 o 
  -9   3  10      100.72      112.03      9.88 o 
  -8   3  10        4.21        3.58      2.37 o 
  -7   3  10      175.91      179.24      9.75 o 
  -6   3  10       96.31       99.77      6.78 o 
  -5   3  10       29.29       23.42      4.16 o 
  -4   3  10      134.02      127.54      6.19 o 
  -3   3  10       87.87       85.15      4.10 o 
  -2   3  10      263.00      272.46      8.65 o 
  -1   3  10      127.63      132.44      5.35 o 
   0   3  10      118.71      131.95      6.37 o 
   1   3  10      158.23      149.34      6.11 o 
   2   3  10       28.49       27.99      8.21 o 
   3   3  10       86.09       78.13      7.91 o 
   4   3  10      269.73      262.75     10.76 o 
   5   3  10       44.36       44.46      4.67 o 
   6   3  10        3.46        4.34      3.48 o 
   7   3  10       32.51       28.41     11.29 o 
  -9   4  10       13.71        9.80      9.37 o 
  -8   4  10        7.08        4.83      4.63 o 
  -7   4  10        2.06        2.26      1.60 o 
  -6   4  10       51.96       44.63      4.02 o 
  -5   4  10      145.79      148.72      7.24 o 
  -4   4  10       47.64       51.26      4.44 o 
  -3   4  10      112.90      113.67      4.90 o 
  -2   4  10       50.19       50.40      4.55 o 
  -1   4  10       65.07       56.67      4.92 o 
   0   4  10       35.92       38.65      3.10 o 
   1   4  10      187.32      196.81      6.65 o 
   2   4  10       35.41       39.27      4.15 o 
   3   4  10       12.96       10.19      5.22 o 
   4   4  10       62.40       62.80      3.59 o 
   5   4  10       69.47       71.05      6.39 o 
   6   4  10      184.99      173.35     18.18 o 
  -8   5  10       27.58       18.14     11.83 o 
  -7   5  10       36.11       45.60      6.04 o 
  -6   5  10        9.30        9.38      5.95 o 
  -5   5  10       20.93       22.95      6.61 o 
  -4   5  10       27.25       30.42      4.86 o 
  -3   5  10       13.27       18.31      4.25 o 
  -2   5  10      250.41      256.82     13.38 o 
  -1   5  10       67.63       61.87      4.23 o 
   0   5  10       31.94       31.88      3.07 o 
   1   5  10       10.62        8.75      4.75 o 
   2   5  10      117.20      115.40      6.25 o 
   3   5  10      183.50      187.37      7.25 o 
   4   5  10       44.61       41.48     10.93 o 
   5   5  10       83.44       80.16     15.17 o 
  -6   6  10        0.83        1.52      2.59 o 
  -5   6  10      154.80      156.42     10.39 o 
  -4   6  10       29.02       26.18     11.68 o 
  -3   6  10       24.38       17.40     11.04 o 
  -2   6  10       41.75       48.41      8.15 o 
  -1   6  10       34.32       35.30      5.39 o 
   0   6  10       12.02        8.42      6.93 o 
   1   6  10      146.87      143.28     10.14 o 
   2   6  10       71.11       70.23      5.32 o 
   3   6  10        8.96        7.17      8.59 o 
  -4  -6  11        4.34        2.19      4.14 o 
  -3  -6  11       31.86       14.13     18.93 o 
  -2  -6  11        1.56        2.05      3.91 o 
  -1  -6  11       41.91       38.14      7.84 o 
   0  -6  11       50.99       48.57      7.57 o 
   1  -6  11       32.62       14.41     18.81 o 
  -7  -5  11      107.65       93.19      8.79 o 
  -6  -5  11       28.14       24.59      2.96 o 
  -5  -5  11       97.74       87.52     16.12 o 
  -4  -5  11       23.90       22.45      5.82 o 
  -3  -5  11       99.16       87.29      8.68 o 
  -2  -5  11       21.86       18.32     17.69 o 
  -1  -5  11        2.86        0.14      3.07 o 
   0  -5  11      124.05      120.18     10.80 o 
   1  -5  11        1.90        0.68      7.10 o 
   2  -5  11      108.80      112.11      9.16 o 
   3  -5  11       36.26       30.36      5.37 o 
   4  -5  11       41.15       47.10      5.26 o 
  -8  -4  11       17.39       18.08      3.98 o 
  -7  -4  11       12.32        9.64      9.28 o 
  -6  -4  11      124.75      128.66      9.94 o 
  -5  -4  11        0.10        0.56      3.89 o 
  -4  -4  11      113.97      106.35      9.72 o 
  -3  -4  11      160.00      167.63     13.42 o 
  -2  -4  11       70.97       79.15      9.22 o 
  -1  -4  11       27.25       31.54      5.72 o 
   0  -4  11      128.72      115.34     12.82 o 
   1  -4  11       46.59       47.72      4.56 o 
   2  -4  11       23.74       25.45      3.18 o 
   3  -4  11      102.11       94.59      8.12 o 
   4  -4  11      134.42      127.57      9.91 o 
   5  -4  11       66.27       62.26      6.50 o 
  -9  -3  11       71.48       72.29     11.01 o 
  -8  -3  11        0.11        1.98      1.93 o 
  -7  -3  11       56.54       75.17      7.54 o 
  -5  -3  11        4.36        5.90      3.78 o 
  -4  -3  11       41.24       32.45      5.21 o 
  -3  -3  11      196.77      216.13     11.88 o 
  -2  -3  11       91.29       87.23     14.34 o 
  -1  -3  11      109.44      116.85     10.82 o 
   0  -3  11      296.87      292.33      7.12 o 
   1  -3  11       46.74       43.44      8.16 o 
   2  -3  11      196.84      205.09     10.05 o 
   3  -3  11       85.34       84.52      5.44 o 
   4  -3  11       97.09      103.14      5.94 o 
   5  -3  11       23.31       22.22      3.09 o 
   6  -3  11        6.62        3.42      3.77 o 
 -10  -2  11       89.03       65.09     10.01 o 
  -9  -2  11       74.23       65.00      6.80 o 
  -8  -2  11       40.76       48.92      6.81 o 
  -7  -2  11      120.70      147.53     13.08 o 
  -6  -2  11       85.15       81.66      8.89 o 
  -5  -2  11      143.87      137.30      8.95 o 
  -4  -2  11        7.06        7.06      5.24 o 
  -3  -2  11      106.68      106.85      8.83 o 
  -2  -2  11        9.37        8.10      8.65 o 
  -1  -2  11       35.56       37.01      2.60 o 
   0  -2  11      107.42      110.69      4.73 o 
   1  -2  11      215.66      211.72      9.75 o 
   2  -2  11        8.43        9.68      5.29 o 
   3  -2  11       43.60       39.77      3.22 o 
   4  -2  11       42.43       37.85      3.26 o 
   5  -2  11      134.25      122.30      8.10 o 
   6  -2  11      110.23      118.07      9.16 o 
   7  -2  11       64.94       56.58      4.72 o 
 -10  -1  11      155.11      153.42     14.26 o 
  -9  -1  11        5.54        5.64      4.14 o 
  -8  -1  11        0.34       -0.59      2.16 o 
  -7  -1  11      170.57      163.22      8.89 o 
  -6  -1  11       80.26       77.62      7.86 o 
  -5  -1  11      251.44      273.52     15.70 o 
  -4  -1  11        4.09        0.65      4.32 o 
  -3  -1  11       83.04       77.73      6.69 o 
  -2  -1  11      482.04      498.78     14.73 o 
  -1  -1  11       16.99       17.44      1.92 o 
   0  -1  11       51.96       54.23      3.17 o 
   1  -1  11      114.93      109.67      5.63 o 
   2  -1  11       21.20       21.61      3.52 o 
   3  -1  11       92.71      106.46      4.90 o 
   4  -1  11      119.26      117.16      7.28 o 
   5  -1  11        2.94        1.80      2.80 o 
   6  -1  11        0.00        0.32      1.57 o 
   7  -1  11       69.58       74.57      8.11 o 
 -10   0  11      191.19      169.10     11.24 o 
  -9   0  11       16.84        7.82      8.10 o 
  -8   0  11       67.82       74.19      6.01 o 
  -7   0  11      166.00      200.92     12.93 o 
  -6   0  11       25.62       22.29      3.39 o 
  -5   0  11       16.56       13.66      8.74 o 
  -4   0  11      279.75      291.50     14.81 o 
  -3   0  11        4.59        3.55      2.17 o 
  -2   0  11      695.25      661.19     20.53 o 
  -1   0  11      220.34      220.43      7.51 o 
   0   0  11       61.88       56.92      3.27 o 
   1   0  11      761.62      817.47     46.08 o 
   2   0  11       28.81       23.59      2.54 o 
   3   0  11        1.27        0.96      1.65 o 
   4   0  11       63.82       66.15      3.69 o 
   5   0  11        9.37        6.71      4.07 o 
   6   0  11      224.58      228.71      9.34 o 
   7   0  11        9.64        6.24      8.59 o 
 -10   1  11      161.05      156.51      8.40 o 
  -9   1  11        4.86        6.32      3.15 o 
  -8   1  11        0.45        0.38      2.05 o 
  -7   1  11      169.27      155.09      8.24 o 
  -6   1  11       81.65       81.69      5.15 o 
  -5   1  11      253.04      279.15     15.66 o 
  -4   1  11        4.40        1.92      1.78 o 
  -3   1  11       86.82       84.11      4.24 o 
  -2   1  11      494.69      483.02     14.86 o 
  -1   1  11       14.00       12.29      1.68 o 
   0   1  11       51.09       50.88      3.87 o 
   1   1  11      114.63      106.34      4.41 o 
   2   1  11       21.39       24.16      2.62 o 
   3   1  11       93.94       93.51      4.24 o 
   4   1  11      121.93      117.72      7.67 o 
   5   1  11        3.03        2.93      2.09 o 
   6   1  11        0.02        0.46      3.82 o 
   7   1  11       69.54       71.41      6.26 o 
 -10   2  11       89.87       81.34     10.15 o 
  -9   2  11       71.42       63.83      6.90 o 
  -8   2  11       39.72       44.31      4.61 o 
  -7   2  11      120.63      117.64      7.87 o 
  -6   2  11       88.64       81.94      5.79 o 
  -5   2  11      142.64      149.44      8.47 o 
  -4   2  11        5.79        5.19      2.20 o 
  -3   2  11      103.46      101.04      4.62 o 
  -2   2  11        8.26        8.56      1.71 o 
  -1   2  11       33.92       36.25      2.44 o 
   0   2  11      108.59      106.86      7.67 o 
   1   2  11      218.83      218.25      9.37 o 
   2   2  11        8.87       11.26      5.06 o 
   3   2  11       42.13       41.00      2.79 o 
   4   2  11       40.92       36.38      3.12 o 
   5   2  11      135.14      131.23      5.51 o 
   6   2  11      110.76      108.16     10.75 o 
   7   2  11       62.13       68.39      6.39 o 
  -9   3  11       73.42       75.04      5.27 o 
  -8   3  11        0.04        0.65      2.04 o 
  -7   3  11       55.73       54.40      4.57 o 
  -6   3  11        1.56        2.34      3.08 o 
  -5   3  11        5.47        6.00      3.85 o 
  -4   3  11       39.48       34.22      2.80 o 
  -3   3  11      196.81      206.27      7.14 o 
  -2   3  11       90.97       79.14      4.93 o 
  -1   3  11      111.64      118.80      6.18 o 
   0   3  11      291.31      298.18     16.33 o 
   1   3  11       47.17       42.35      4.80 o 
   2   3  11      196.88      194.69     11.93 o 
   3   3  11       86.09       86.60      5.69 o 
   4   3  11       99.27      101.35      9.83 o 
   5   3  11       23.13       20.73     11.77 o 
   6   3  11        7.62        4.98      3.83 o 
  -8   4  11       18.51       15.98     12.03 o 
  -7   4  11       11.90        8.47      3.51 o 
  -6   4  11      123.49      134.81     10.00 o 
  -5   4  11        0.18        0.77      1.63 o 
  -4   4  11      113.55      111.98      6.02 o 
  -3   4  11      157.84      147.86     11.32 o 
  -2   4  11       72.28       67.56      6.84 o 
  -1   4  11       26.60       34.19      3.65 o 
   0   4  11      127.41      125.95      7.22 o 
   1   4  11       47.24       53.74      4.54 o 
   2   4  11       24.10       22.83      3.11 o 
   3   4  11       97.44      103.52      5.32 o 
   4   4  11      133.91      137.83     10.46 o 
   5   4  11       62.50       57.97     14.22 o 
  -7   5  11      108.98       92.27     14.67 o 
  -6   5  11       28.13       25.92      6.12 o 
  -5   5  11       98.24       97.97      8.04 o 
  -4   5  11       25.14       26.52      5.48 o 
  -3   5  11       99.28      105.22      6.30 o 
  -2   5  11       22.17       20.67      5.61 o 
  -1   5  11        2.84        1.99      2.43 o 
   0   5  11      123.52      114.17      5.15 o 
   1   5  11        1.93        1.79      1.73 o 
   2   5  11      110.39      110.50      8.03 o 
   3   5  11       36.38       36.78      3.74 o 
   4   5  11       41.83       44.12      5.19 o 
  -4   6  11        4.34        4.03      4.93 o 
  -3   6  11       31.15       23.44      6.13 o 
  -2   6  11        1.37        1.84      2.34 o 
  -1   6  11       42.52       47.02      4.33 o 
   0   6  11       52.90       50.90      5.29 o 
   1   6  11       34.07       28.23      3.47 o 
  -5  -5  12       22.93       30.84      6.11 o 
  -4  -5  12      129.82      143.82     12.01 o 
  -3  -5  12        8.87        8.44      8.44 o 
  -2  -5  12       33.73       23.96     17.17 o 
  -1  -5  12      114.44      107.56     16.46 o 
   0  -5  12       46.75       40.92     15.53 o 
   1  -5  12       22.73       16.18     26.66 o 
   2  -5  12       26.69       16.61     22.82 o 
  -7  -4  12       25.72       24.38      4.68 o 
  -6  -4  12       15.82       10.30     13.44 o 
  -5  -4  12       36.10       28.73     15.03 o 
  -4  -4  12       86.28       77.19      8.68 o 
  -3  -4  12       37.61       29.56     31.21 o 
  -2  -4  12       39.50       40.64      7.37 o 
  -1  -4  12       23.81       21.08     20.87 o 
   0  -4  12       67.96       62.27      9.39 o 
   1  -4  12       35.00       25.75      8.90 o 
   2  -4  12       66.46       59.83      6.05 o 
   3  -4  12       38.85       38.53      4.57 o 
   4  -4  12       15.02       12.24      6.41 o 
  -8  -3  12       70.53       80.98      9.49 o 
  -7  -3  12       33.17       31.57      5.20 o 
  -6  -3  12       75.53       94.45      9.46 o 
  -5  -3  12       51.60       53.30      7.70 o 
  -4  -3  12       40.27       37.13      8.52 o 
  -3  -3  12      249.75      290.08     18.93 o 
  -2  -3  12        8.59        9.69      5.81 o 
  -1  -3  12       28.03       27.86     17.59 o 
   0  -3  12        8.09       10.32      6.53 o 
   1  -3  12      111.35      105.52      5.75 o 
   2  -3  12       21.22       19.48      3.19 o 
   3  -3  12      167.60      149.21      6.43 o 
   4  -3  12       74.40       70.70      8.09 o 
   5  -3  12        2.77        4.39      6.03 o 
  -9  -2  12       52.99       61.08      6.37 o 
  -8  -2  12       22.83       16.43     17.29 o 
  -7  -2  12       81.30       82.43      9.21 o 
  -6  -2  12      272.53      307.11     23.55 o 
  -5  -2  12       92.12       94.49      8.64 o 
  -4  -2  12      176.93      175.37     18.54 o 
  -3  -2  12       34.39       43.09      6.06 o 
  -2  -2  12      219.92      240.81     12.56 o 
  -1  -2  12       11.44       10.60      8.54 o 
   0  -2  12      384.45      389.72     22.31 o 
   1  -2  12       34.84       31.48      2.75 o 
   2  -2  12       33.18       29.68      3.00 o 
   3  -2  12       43.69       43.35      3.56 o 
   4  -2  12       26.81       27.45      3.28 o 
   5  -2  12       81.45       84.85     14.43 o 
   6  -2  12        5.18        2.96      3.31 o 
  -9  -1  12       21.30       26.77      6.48 o 
  -8  -1  12      155.46      163.62      8.93 o 
  -7  -1  12       51.73       44.90      5.23 o 
  -6  -1  12        1.05        1.95      2.18 o 
  -5  -1  12       35.17       38.55      6.21 o 
  -4  -1  12        2.21        1.02      3.18 o 
  -3  -1  12      588.69      597.27     18.09 o 
  -2  -1  12       59.14       52.83      8.32 o 
  -1  -1  12       35.14       32.42      3.16 o 
   0  -1  12       29.55       26.72      2.63 o 
   1  -1  12       38.58       43.18      3.54 o 
   2  -1  12       80.99       85.03      5.27 o 
   3  -1  12       47.88       50.67      4.48 o 
   4  -1  12       80.59       75.50      5.19 o 
   5  -1  12       57.96       56.81      5.40 o 
   6  -1  12       24.98       25.71      4.51 o 
  -9   0  12        8.88        6.90      5.71 o 
  -8   0  12       25.07       23.07      3.38 o 
  -7   0  12       25.81       21.35      5.48 o 
  -6   0  12      132.74      138.48     10.07 o 
  -5   0  12       68.06       69.01      6.21 o 
  -4   0  12        1.73        3.18      2.86 o 
  -3   0  12       33.52       33.32     13.44 o 
  -2   0  12        5.65        4.82      3.03 o 
  -1   0  12       44.14       42.90      3.40 o 
   0   0  12      329.61      362.11     12.35 o 
   1   0  12       48.54       41.13      3.29 o 
   2   0  12        1.21        0.80      1.45 o 
   3   0  12       50.95       48.17      3.19 o 
   4   0  12       70.70       67.52      5.18 o 
   5   0  12      296.22      324.27     22.32 o 
   6   0  12       67.42       67.53      6.15 o 
  -9   1  12       22.02       27.36      7.77 o 
  -8   1  12      148.59      157.48      8.42 o 
  -7   1  12       51.25       44.59      6.65 o 
  -6   1  12        0.64        0.51      2.71 o 
  -5   1  12       32.73       34.75     13.12 o 
  -4   1  12        2.45        0.86      3.35 o 
  -3   1  12      596.86      577.23     23.84 o 
  -2   1  12       61.23       66.28      3.72 o 
  -1   1  12       34.41       33.50      2.52 o 
   0   1  12       28.59       28.60      2.67 o 
   1   1  12       39.12       48.45      4.19 o 
   2   1  12       78.02       86.07      6.45 o 
   3   1  12       47.21       47.23      3.26 o 
   4   1  12       78.34       78.59      4.40 o 
   5   1  12       56.74       60.68      4.12 o 
   6   1  12       24.26       25.92      4.36 o 
  -9   2  12       53.26       61.01      5.00 o 
  -8   2  12       23.26       21.63      3.23 o 
  -7   2  12       81.44       89.62      5.90 o 
  -6   2  12      276.77      263.99     19.85 o 
  -5   2  12       87.59       87.39      7.48 o 
  -4   2  12      174.56      174.66     15.27 o 
  -3   2  12       34.27       33.62      2.28 o 
  -2   2  12      218.09      218.69      7.45 o 
  -1   2  12       11.47       12.74      2.93 o 
   0   2  12      388.14      388.90     18.09 o 
   1   2  12       36.70       33.49      6.22 o 
   2   2  12       31.53       30.88      5.11 o 
   3   2  12       43.46       46.10      5.19 o 
   4   2  12       27.06       28.35      3.14 o 
   5   2  12       81.98       80.69      8.57 o 
   6   2  12        6.10        3.54      7.20 o 
  -8   3  12       74.31       78.85      5.94 o 
  -7   3  12       32.17       29.53      3.59 o 
  -6   3  12       75.74       82.55      7.01 o 
  -5   3  12       52.08       57.94      6.47 o 
  -4   3  12       42.66       39.96      6.19 o 
  -3   3  12      255.48      247.05     13.44 o 
  -2   3  12        9.25       12.24      2.00 o 
  -1   3  12       27.58       28.82      3.30 o 
   0   3  12        7.18        9.26      4.35 o 
   1   3  12      110.34      112.81      5.54 o 
   2   3  12       20.92       18.19      2.79 o 
   3   3  12      168.32      168.02     13.05 o 
   4   3  12       75.89       76.16      6.89 o 
   5   3  12        3.07        6.21      5.41 o 
  -7   4  12       26.03       34.85      5.53 o 
  -6   4  12       15.51        7.53      6.77 o 
  -5   4  12       38.25       37.25      4.90 o 
  -4   4  12       85.41       80.71      4.69 o 
  -3   4  12       37.20       31.44      3.67 o 
  -2   4  12       37.58       38.75      3.84 o 
  -1   4  12       24.39       25.50      4.34 o 
   0   4  12       70.00       63.81      4.93 o 
   1   4  12       36.92       33.31      3.22 o 
   2   4  12       66.65       67.61      5.05 o 
   3   4  12       39.53       38.01      3.76 o 
   4   4  12       14.38       12.09      9.41 o 
  -5   5  12       25.01       23.72      4.33 o 
  -4   5  12      128.62      146.43      6.51 o 
  -3   5  12       10.01        7.49      8.65 o 
  -2   5  12       32.35       31.06      3.10 o 
  -1   5  12      112.49      106.67      9.60 o 
   0   5  12       45.61       39.92      4.08 o 
   1   5  12       23.63       28.38      4.96 o 
   2   5  12       26.46       29.33      3.11 o 
  -3  -5  13       36.42       33.29      6.15 o 
  -2  -5  13       25.58       14.79     18.90 o 
  -1  -5  13        0.28        0.35      3.18 o 
   0  -5  13       63.98       64.02      9.30 o 
  -6  -4  13        1.88        2.87      6.76 o 
  -5  -4  13       33.59       25.70      6.15 o 
  -4  -4  13       27.42       23.43      5.16 o 
  -3  -4  13       68.62       77.94     11.19 o 
  -2  -4  13       41.83       40.61      8.97 o 
  -1  -4  13       21.75       15.48     16.58 o 
   0  -4  13      197.87      187.36     20.36 o 
   1  -4  13       19.67       11.15     15.21 o 
   2  -4  13       22.93       15.68     20.03 o 
  -7  -3  13        6.62        4.77      9.04 o 
  -6  -3  13      150.76      163.78     17.92 o 
  -5  -3  13        1.89        0.87      3.06 o 
  -4  -3  13      120.90      140.33     13.60 o 
  -3  -3  13       65.05       76.40     10.55 o 
  -2  -3  13       67.26       66.32      7.68 o 
  -1  -3  13       69.87       72.66      8.03 o 
   0  -3  13       10.78       11.33      8.84 o 
   1  -3  13        0.81        1.92      2.45 o 
   2  -3  13       48.49       44.12      3.95 o 
   3  -3  13       41.48       37.90      3.94 o 
   4  -3  13       10.91        4.24     10.46 o 
  -8  -2  13        0.92        2.14      3.77 o 
  -7  -2  13       59.88       54.09      8.76 o 
  -6  -2  13        4.59        2.55      5.15 o 
  -5  -2  13       61.00       65.54      6.93 o 
  -4  -2  13       20.25       18.80      4.91 o 
  -3  -2  13       33.88       34.76      5.56 o 
  -2  -2  13       14.30       15.44     14.93 o 
  -1  -2  13       94.49      108.50     10.17 o 
   0  -2  13       56.26       48.38      7.44 o 
   1  -2  13       75.24       74.84      6.56 o 
   2  -2  13      104.10      102.31      5.99 o 
   3  -2  13       69.83       54.98      6.91 o 
   4  -2  13       48.49       46.09      4.42 o 
  -8  -1  13       87.90       93.48      7.53 o 
  -7  -1  13        2.95        1.94      3.46 o 
  -6  -1  13        6.67        5.03      4.65 o 
  -5  -1  13        3.96        1.71      3.22 o 
  -4  -1  13      126.55      131.63     12.82 o 
  -3  -1  13       65.72       57.04      5.84 o 
  -1  -1  13      249.17      261.45     29.17 o 
   0  -1  13        2.52        2.22      1.90 o 
   1  -1  13      134.29      134.60      8.00 o 
   2  -1  13       64.78       67.35      5.78 o 
   3  -1  13       15.02       10.78      5.72 o 
   4  -1  13      193.81      189.06     21.27 o 
   5  -1  13       14.64        8.33      7.37 o 
  -8   0  13       19.75       17.65      4.06 o 
  -7   0  13      127.88      128.12     13.53 o 
  -6   0  13        1.20        1.16      2.26 o 
  -5   0  13       51.94       53.80      8.23 o 
  -4   0  13      177.56      169.49     14.59 o 
  -3   0  13       16.14       12.76      9.97 o 
  -2   0  13        5.23        3.42      6.14 o 
  -1   0  13      107.39       98.23      9.24 o 
   0   0  13        7.97        5.07      3.43 o 
   1   0  13       21.01       25.87      3.32 o 
   2   0  13       73.98       74.13      5.51 o 
   3   0  13       65.22       60.41      5.44 o 
   4   0  13      291.95      309.98     15.16 o 
   5   0  13        0.17        0.37      1.60 o 
  -8   1  13       87.44       81.37      5.96 o 
  -7   1  13        2.87        2.14      3.31 o 
  -6   1  13        5.16        3.37      3.68 o 
  -5   1  13        3.91        2.13      4.07 o 
  -4   1  13      123.71      116.74      9.13 o 
  -3   1  13       65.40       57.97      6.79 o 
  -1   1  13      246.28      250.53     13.16 o 
   0   1  13        2.61        2.54      3.41 o 
   1   1  13      134.12      140.33      8.41 o 
   2   1  13       65.90       72.92      5.21 o 
   3   1  13       15.63       11.72      6.48 o 
   4   1  13      193.67      197.61     14.68 o 
   5   1  13       16.31       10.36      9.08 o 
  -8   2  13        0.76        2.62      2.49 o 
  -7   2  13       63.80       68.69      8.76 o 
  -5   2  13       62.88       65.75      5.76 o 
  -4   2  13       21.34       12.76      9.66 o 
  -2   2  13       12.49       13.92      6.29 o 
  -1   2  13       96.21      104.49      6.35 o 
   0   2  13       57.34       54.07      3.91 o 
   1   2  13       74.70       71.98      6.91 o 
   2   2  13      105.43      112.06      7.46 o 
   3   2  13       70.83       64.84      4.67 o 
   4   2  13       49.99       50.78      4.07 o 
  -7   3  13        6.60        8.03      7.60 o 
  -6   3  13      146.16      150.34     15.40 o 
  -5   3  13        1.69        0.64      2.16 o 
  -4   3  13      122.98      135.45      9.78 o 
  -3   3  13       67.69       76.45      5.63 o 
  -2   3  13       64.83       60.91      6.91 o 
  -1   3  13       73.12       74.05      3.90 o 
   0   3  13       10.17        9.15      5.28 o 
   1   3  13        0.89        0.95      2.06 o 
   2   3  13       48.08       50.62      6.03 o 
   3   3  13       39.84       33.19      6.80 o 
   4   3  13       10.14        8.54      6.21 o 
  -6   4  13        2.01        2.19      2.78 o 
  -5   4  13       31.72       20.21     15.29 o 
  -4   4  13       28.42       22.17     17.50 o 
  -3   4  13       66.72       58.24      6.29 o 
  -2   4  13       41.68       35.74      4.29 o 
  -1   4  13       21.95       20.63      3.72 o 
   0   4  13      200.08      199.77     13.08 o 
   1   4  13       18.97       19.38      3.55 o 
   2   4  13       22.92       21.48      3.66 o 
  -3   5  13       34.17       38.14      4.86 o 
  -2   5  13       26.65       26.38      5.98 o 
  -1   5  13        0.58        1.03      1.26 o 
   0   5  13       63.53       66.27      6.48 o 
  -3  -4  14       93.10       89.93     12.97 o 
  -2  -4  14       18.38       14.94     17.81 o 
  -1  -4  14      175.68      188.18     14.77 o 
   0  -4  14       73.11       62.97     12.57 o 
  -5  -3  14        9.84        7.36     12.21 o 
  -4  -3  14      162.99      200.71     14.65 o 
  -3  -3  14        1.42        1.65      4.62 o 
  -2  -3  14       40.91       35.72      6.07 o 
  -1  -3  14        2.42        0.86      3.91 o 
   0  -3  14       30.49       25.72     17.44 o 
   1  -3  14       25.91       17.15     18.53 o 
   2  -3  14       46.79       49.46      8.34 o 
  -7  -2  14       37.27       40.16      7.41 o 
  -6  -2  14       24.99       15.69     17.32 o 
  -5  -2  14       99.71       90.58     11.30 o 
  -4  -2  14        4.31        4.58      5.78 o 
  -3  -2  14       36.01       47.06      7.15 o 
  -2  -2  14       53.07       48.08     21.01 o 
  -1  -2  14       24.96       12.76     15.89 o 
   0  -2  14       28.48       31.93      6.27 o 
   1  -2  14       59.34       67.02     20.96 o 
   3  -2  14       27.11       23.95      3.27 o 
  -7  -1  14       34.28       32.52      5.26 o 
  -6  -1  14        9.63       10.35     11.92 o 
  -5  -1  14       40.38       35.37     14.86 o 
  -4  -1  14       24.64       16.16     13.78 o 
  -3  -1  14       53.54       50.76      7.98 o 
  -2  -1  14      257.53      267.03     15.15 o 
  -1  -1  14       63.16       68.84      8.38 o 
   0  -1  14       82.58       81.67      7.86 o 
   1  -1  14        9.57       10.25      8.36 o 
   2  -1  14        5.98        2.38      2.50 o 
   3  -1  14      188.46      180.05      7.59 o 
  -7   0  14        1.96        1.38      4.20 o 
  -6   0  14      135.59      130.70     13.70 o 
  -5   0  14      251.44      243.73     13.99 o 
  -4   0  14        0.09        0.57      1.15 o 
  -3   0  14       91.03       99.61     10.79 o 
  -2   0  14        0.40        1.41      3.89 o 
  -1   0  14        5.09        4.23      4.15 o 
   0   0  14      100.79      110.29     10.98 o 
   1   0  14        2.77        2.57      2.82 o 
   2   0  14        0.28        1.18      2.27 o 
   3   0  14        2.09        1.84      3.52 o 
   4   0  14        0.16        0.04      1.77 o 
  -7   1  14       36.10       36.52     15.68 o 
  -6   1  14       10.33        6.85      7.29 o 
  -5   1  14       40.06       41.73      5.86 o 
  -4   1  14       24.03       19.95     17.09 o 
  -3   1  14       54.92       55.16      8.64 o 
  -2   1  14      256.45      250.68     11.96 o 
  -1   1  14       64.64       65.34      9.29 o 
   0   1  14       78.27       77.68      4.80 o 
   1   1  14        8.97        6.92      4.80 o 
   2   1  14        6.37        2.48      2.46 o 
   3   1  14      189.19      201.98     17.02 o 
  -7   2  14       35.86       34.95     10.70 o 
  -6   2  14       26.54       12.72     14.36 o 
  -5   2  14      103.36      107.28     11.82 o 
  -4   2  14        4.79        2.71      5.47 o 
  -3   2  14       39.26       34.09     10.09 o 
  -2   2  14       52.24       55.11      7.08 o 
  -1   2  14       25.34       23.68      5.02 o 
   0   2  14       29.31       27.52      5.31 o 
   1   2  14       58.24       55.39      4.91 o 
   2   2  14       13.90        7.82      6.74 o 
   3   2  14       26.52       33.72      3.23 o 
  -5   3  14        9.77        9.20      7.16 o 
  -4   3  14      158.17      165.07     10.45 o 
  -3   3  14        1.40        2.32      4.23 o 
  -2   3  14       39.75       37.44      5.10 o 
  -1   3  14        2.20        0.67      1.12 o 
   0   3  14       32.11       34.54      3.71 o 
   1   3  14       25.21       25.22      3.45 o 
   2   3  14       47.06       48.03      3.77 o 
  -3   4  14       93.77       90.60      7.62 o 
  -2   4  14       18.06       19.20      3.39 o 
  -1   4  14      174.95      173.15      7.93 o 
   0   4  14       70.89       65.38      4.98 o 
  -4  -2  15       61.76       61.29      7.47 o 
  -3  -2  15       63.64       49.56     10.31 o 
  -2  -2  15        6.69        3.18      6.56 o 
  -1  -2  15      201.57      231.41     15.76 o 
   0  -2  15       10.88       12.47      8.78 o 
   1  -2  15       13.28        7.84      9.27 o 
  -5  -1  15       17.42       18.45     10.15 o 
  -4  -1  15        0.88        1.06      3.27 o 
  -3  -1  15      117.52      107.71     12.84 o 
  -2  -1  15       21.51       16.14     19.34 o 
  -1  -1  15        3.89        3.90      4.91 o 
   0  -1  15        5.00        2.26      6.34 o 
   1  -1  15        0.39        0.48      2.70 o 
  -6   0  15       80.17       88.40      7.90 o 
  -5   0  15        4.57        2.76      4.67 o 
  -4   0  15       10.95        9.52      9.33 o 
  -3   0  15        8.12        6.08      6.05 o 
  -2   0  15        8.10        8.49      6.14 o 
  -1   0  15       36.03       35.36      6.28 o 
   0   0  15       91.07      102.88     11.74 o 
   1   0  15       83.21       87.27      9.04 o 
   2   0  15       56.82       44.22      6.28 o 
  -5   1  15       16.10       12.89     10.31 o 
  -4   1  15        1.30        1.00      3.02 o 
  -3   1  15      116.74      106.50     11.95 o 
  -2   1  15       21.48       14.56     14.28 o 
  -1   1  15        4.34        4.59      8.10 o 
   0   1  15        5.25        2.73      5.55 o 
   1   1  15        0.41        1.75      4.41 o 
  -4   2  15       63.50       75.63      7.72 o 
  -3   2  15       64.44       60.81     13.08 o 
  -2   2  15        6.93        4.08      5.50 o 
  -1   2  15      199.83      190.58     18.92 o 
   0   2  15       11.68        7.92      7.44 o 
   1   2  15       11.68        6.67      4.63 o 
                                                 
